# Supplementary material for: High-Throughput Identification of Adapters in Single-Read Sequencing Data
Source: Biomolecules. 2020 Jun 8;10(6):878. doi: 10.3390/biom10060878 (PMC7356586; doi:10.3390/biom10060878)
Supplement: Supplementary file 1 [file biomolecules-10-00878-s001.zip]

Archive with 13 entries (12 files):
- supplementary layout/
- supplementary layout/Additional file 1.docx
- supplementary layout/Additional file 10 copy.csv
- supplementary layout/Additional file 11 copy.csv
- supplementary layout/Additional file 12 copy.csv
- supplementary layout/Additional file 2 copy.csv
- supplementary layout/Additional file 3 copy.csv
- supplementary layout/Additional file 4 copy.csv
- supplementary layout/Additional file 5 copy.csv
- supplementary layout/Additional file 6 copy.csv
- supplementary layout/Additional file 7 copy.csv
- supplementary layout/Additional file 8 copy.csv
- supplementary layout/Additional file 9 copy.csv
