# Supplementary material for: High-Throughput Identification of Adapters in Single-Read Sequencing Data
Source: Biomolecules. 2020 Jun 8;10(6):878. doi: 10.3390/biom10060878 (PMC7356586; doi:10.3390/biom10060878)
Supplement: Supplementary file 1 [file biomolecules-10-00878-s001.zip › supplementary layout/Additional file 10 copy.csv]

AvgSpotLen	BioSample	Experiment	Instrument	Library_Name	MBases	MBytes	Run	SRA_Sample	Sample_Name	protocol	replicate	Assay_Type	BioProject	BioSampleModel	Center_Name	Consent	DATASTORE_filetype	DATASTORE_provider	InsertSize	LibraryLayout	LibrarySelection	LibrarySource	LoadDate	Organism	Platform	ReleaseDate	SRA_Study	age	biomaterial_provider	isolate	sex	tissue
86	SAMN08358208	SRX3556765	NextSeq 500	Nf2_Hs_rep1	359	149	SRR6466807	SRS2830077	Nf2_Hs_rep1	Nf2	Replicate 1	miRNA-Seq	PRJNA429731	Human	CNRS-I2BC	public	sra	ncbi	0	SINGLE	RT-PCR	TRANSCRIPTOMIC	2018-01-12	Homo sapiens	ILLUMINA	2018-01-12	SRP128978	not applicable	not applicable	HeLa	female	cultured cells
86	SAMN08358209	SRX3556766	NextSeq 500	Nf2_Hs_rep2	432	178	SRR6466806	SRS2830078	Nf2_Hs_rep2	Nf2	Replicate 2	miRNA-Seq	PRJNA429731	Human	CNRS-I2BC	public	sra	ncbi	0	SINGLE	RT-PCR	TRANSCRIPTOMIC	2018-01-12	Homo sapiens	ILLUMINA	2018-01-12	SRP128978	not applicable	not applicable	HeLa	female	cultured cells
43	SAMN08358206	SRX3556767	NextSeq 500	Nf1_Hs_rep1	45	17	SRR6466805	SRS2830079	Nf1_Hs_rep1	Nf1	Replicate 1	miRNA-Seq	PRJNA429731	Human	CNRS-I2BC	public	sra	ncbi	0	SINGLE	RT-PCR	TRANSCRIPTOMIC	2018-01-12	Homo sapiens	ILLUMINA	2018-01-12	SRP128978	not applicable	not applicable	HeLa	female	cultured cells
90	SAMN08358207	SRX3556768	NextSeq 500	Nf1_Hs_rep2	1881	782	SRR6466804	SRS2830086	Nf1_Hs_rep2	Nf1	Replicate 2	miRNA-Seq	PRJNA429731	Human	CNRS-I2BC	public	sra	ncbi	0	SINGLE	RT-PCR	TRANSCRIPTOMIC	2018-01-12	Homo sapiens	ILLUMINA	2018-01-12	SRP128978	not applicable	not applicable	HeLa	female	cultured cells
