# Supplementary material for: High-Throughput Identification of Adapters in Single-Read Sequencing Data
Source: Biomolecules. 2020 Jun 8;10(6):878. doi: 10.3390/biom10060878 (PMC7356586; doi:10.3390/biom10060878)
Supplement: Supplementary file 1 [file biomolecules-10-00878-s001.zip › supplementary layout/Additional file 11 copy.csv]

filename	adapter_type	5prime-adapter	3prime-adapter	#raw_reads	%reads_5prime-adapter	%reads_3prime-adapter	#reads_after_trimming	mapping-%	status
SRR6466805	3'-normal	na	TGGAATTCTCGGG	1118171	na	97.9%	na	na	na
SRR6466807	3'-normal	na	TGGAATTCTCGGGTGCCAAG	4384373	na	97.9%	na	na	na
SRR6466806	3'-normal	na	TGGAATTCTCGGGTGCCAAG	5272892	na	98.0%	na	na	na
SRR6466811	3'-normal	na	TGGAATTCTCGGGTGCCAAG	5356548	na	98.1%	na	na	na
SRR6466804	3'-normal	na	TGGAATTCTCGGGTGCCAAG	21921947	na	99.2%	na	na	na
