# Supplementary material for: High-Throughput Identification of Adapters in Single-Read Sequencing Data
Source: Biomolecules. 2020 Jun 8;10(6):878. doi: 10.3390/biom10060878 (PMC7356586; doi:10.3390/biom10060878)
Supplement: Supplementary file 1 [file biomolecules-10-00878-s001.zip › supplementary layout/Additional file 12 copy.csv]

filename	5p-randomer	3p-randomer	mapping-%	status	#reads
SRR6466805_trimmed	4	4	93.34	good	1022607
SRR6466807_trimmed	4	4	94.35	good	3842815
SRR6466806_trimmed	4	4	94.45	good	4347466
SRR6466811_trimmed	13	13	92.84	good	4260191
SRR6466804_trimmed	4	4	94.63	good	19284204
