# Supplementary material for: High-Throughput Identification of Adapters in Single-Read Sequencing Data
Source: Biomolecules. 2020 Jun 8;10(6):878. doi: 10.3390/biom10060878 (PMC7356586; doi:10.3390/biom10060878)
Supplement: Supplementary file 1 [file biomolecules-10-00878-s001.zip › supplementary layout/Additional file 2 copy.csv]

Assay_Type	AssemblyName	AvgSpotLen	BioProject	BioSample	Center_Name	Experiment	InsertSize	Instrument	LibraryLayout	LibrarySelection	Library_Name	LoadDate	MBases	MBytes	Platform	ReleaseDate	Run	SRA_Sample	SRA_Study	Sample_Name	age	developmental_stage	sex	source_name	strain	tissue	Consent	LibrarySource	Organism
RNA-Seq	GCF_000002035.5	50	PRJEB12173	SAMEA3864291	THE WELLCOME TRUST SANGER INSTITUTE	ERX1468053	0	Illumina HiSeq 2500	SINGLE	cDNA	15616869	2016-05-04	400	253	ILLUMINA	2016-05-04	ERR1396794	ERS1051425	ERP013615	29904d70-99a3-11e5-bdcf-3c4a9275d6c6					mixed		public	TRANSCRIPTOMIC	Danio rerio
RNA-Seq	GCF_000002035.5	50	PRJEB12173	SAMEA3864291	THE WELLCOME TRUST SANGER INSTITUTE	ERX1468077	0	Illumina HiSeq 2500	SINGLE	cDNA	15616869	2016-05-04	392	246	ILLUMINA	2016-05-04	ERR1396818	ERS1051425	ERP013615	29904d70-99a3-11e5-bdcf-3c4a9275d6c6					mixed		public	TRANSCRIPTOMIC	Danio rerio
RNA-Seq	GCF_000002035.5	50	PRJEB12173	SAMEA3864292	THE WELLCOME TRUST SANGER INSTITUTE	ERX1468078	0	Illumina HiSeq 2500	SINGLE	cDNA	15616881	2016-05-04	304	192	ILLUMINA	2016-05-04	ERR1396819	ERS1051426	ERP013615	29b1df30-99a3-11e5-bdcf-3c4a9275d6c6					mixed		public	TRANSCRIPTOMIC	Danio rerio
RNA-Seq	GCF_000002035.5	50	PRJEB12173	SAMEA3864292	THE WELLCOME TRUST SANGER INSTITUTE	ERX1468054	0	Illumina HiSeq 2500	SINGLE	cDNA	15616881	2016-05-04	310	197	ILLUMINA	2016-05-04	ERR1396795	ERS1051426	ERP013615	29b1df30-99a3-11e5-bdcf-3c4a9275d6c6					mixed		public	TRANSCRIPTOMIC	Danio rerio
RNA-Seq	GCF_000002035.5	50	PRJEB12173	SAMEA3864293	THE WELLCOME TRUST SANGER INSTITUTE	ERX1468055	0	Illumina HiSeq 2500	SINGLE	cDNA	15616893	2016-05-04	204	131	ILLUMINA	2016-05-04	ERR1396796	ERS1051427	ERP013615	29c84d60-99a3-11e5-bdcf-3c4a9275d6c6					mixed		public	TRANSCRIPTOMIC	Danio rerio
RNA-Seq	GCF_000002035.5	50	PRJEB12173	SAMEA3864293	THE WELLCOME TRUST SANGER INSTITUTE	ERX1468079	0	Illumina HiSeq 2500	SINGLE	cDNA	15616893	2016-05-04	201	128	ILLUMINA	2016-05-04	ERR1396820	ERS1051427	ERP013615	29c84d60-99a3-11e5-bdcf-3c4a9275d6c6					mixed		public	TRANSCRIPTOMIC	Danio rerio
RNA-Seq	GCF_000002035.5	50	PRJEB12173	SAMEA3864294	THE WELLCOME TRUST SANGER INSTITUTE	ERX1468080	0	Illumina HiSeq 2500	SINGLE	cDNA	15616905	2016-05-04	375	235	ILLUMINA	2016-05-04	ERR1396821	ERS1051428	ERP013615	29cf7950-99a3-11e5-bdcf-3c4a9275d6c6					mixed		public	TRANSCRIPTOMIC	Danio rerio
RNA-Seq	GCF_000002035.5	50	PRJEB12173	SAMEA3864294	THE WELLCOME TRUST SANGER INSTITUTE	ERX1468056	0	Illumina HiSeq 2500	SINGLE	cDNA	15616905	2016-05-04	382	241	ILLUMINA	2016-05-04	ERR1396797	ERS1051428	ERP013615	29cf7950-99a3-11e5-bdcf-3c4a9275d6c6					mixed		public	TRANSCRIPTOMIC	Danio rerio
RNA-Seq	GCF_000002035.5	50	PRJEB12173	SAMEA3864295	THE WELLCOME TRUST SANGER INSTITUTE	ERX1468057	0	Illumina HiSeq 2500	SINGLE	cDNA	15616917	2016-05-04	157	100	ILLUMINA	2016-05-04	ERR1396798	ERS1051429	ERP013615	29d74180-99a3-11e5-bdcf-3c4a9275d6c6					mixed		public	TRANSCRIPTOMIC	Danio rerio
RNA-Seq	GCF_000002035.5	50	PRJEB12173	SAMEA3864295	THE WELLCOME TRUST SANGER INSTITUTE	ERX1468081	0	Illumina HiSeq 2500	SINGLE	cDNA	15616917	2016-05-04	154	97	ILLUMINA	2016-05-04	ERR1396822	ERS1051429	ERP013615	29d74180-99a3-11e5-bdcf-3c4a9275d6c6					mixed		public	TRANSCRIPTOMIC	Danio rerio
RNA-Seq	GCF_000002035.5	50	PRJEB12173	SAMEA3864296	THE WELLCOME TRUST SANGER INSTITUTE	ERX1468082	0	Illumina HiSeq 2500	SINGLE	cDNA	15616929	2016-05-04	223	141	ILLUMINA	2016-05-04	ERR1396823	ERS1051430	ERP013615	29e06940-99a3-11e5-bdcf-3c4a9275d6c6					mixed		public	TRANSCRIPTOMIC	Danio rerio
RNA-Seq	GCF_000002035.5	50	PRJEB12173	SAMEA3864296	THE WELLCOME TRUST SANGER INSTITUTE	ERX1468058	0	Illumina HiSeq 2500	SINGLE	cDNA	15616929	2016-05-04	228	145	ILLUMINA	2016-05-04	ERR1396799	ERS1051430	ERP013615	29e06940-99a3-11e5-bdcf-3c4a9275d6c6					mixed		public	TRANSCRIPTOMIC	Danio rerio
RNA-Seq	GCF_000002035.5	50	PRJEB12173	SAMEA3864297	THE WELLCOME TRUST SANGER INSTITUTE	ERX1468059	0	Illumina HiSeq 2500	SINGLE	cDNA	15616941	2016-05-04	281	178	ILLUMINA	2016-05-04	ERR1396800	ERS1051431	ERP013615	29e942e0-99a3-11e5-bdcf-3c4a9275d6c6					mixed		public	TRANSCRIPTOMIC	Danio rerio
RNA-Seq	GCF_000002035.5	50	PRJEB12173	SAMEA3864297	THE WELLCOME TRUST SANGER INSTITUTE	ERX1468083	0	Illumina HiSeq 2500	SINGLE	cDNA	15616941	2016-05-04	274	173	ILLUMINA	2016-05-04	ERR1396824	ERS1051431	ERP013615	29e942e0-99a3-11e5-bdcf-3c4a9275d6c6					mixed		public	TRANSCRIPTOMIC	Danio rerio
RNA-Seq	GCF_000002035.5	50	PRJEB12173	SAMEA3864298	THE WELLCOME TRUST SANGER INSTITUTE	ERX1468084	0	Illumina HiSeq 2500	SINGLE	cDNA	15616953	2016-05-04	433	273	ILLUMINA	2016-05-04	ERR1396825	ERS1051432	ERP013615	29f306e0-99a3-11e5-bdcf-3c4a9275d6c6					mixed		public	TRANSCRIPTOMIC	Danio rerio
RNA-Seq	GCF_000002035.5	50	PRJEB12173	SAMEA3864298	THE WELLCOME TRUST SANGER INSTITUTE	ERX1468060	0	Illumina HiSeq 2500	SINGLE	cDNA	15616953	2016-05-04	442	280	ILLUMINA	2016-05-04	ERR1396801	ERS1051432	ERP013615	29f306e0-99a3-11e5-bdcf-3c4a9275d6c6					mixed		public	TRANSCRIPTOMIC	Danio rerio
RNA-Seq	danRer7	50	PRJEB12173	SAMEA3864299	THE WELLCOME TRUST SANGER INSTITUTE	ERX1468061	0	Illumina HiSeq 2500	SINGLE	cDNA	15616870	2016-05-04	7	5	ILLUMINA	2016-05-04	ERR1396802	ERS1051433	ERP013615	29ffff30-99a3-11e5-bdcf-3c4a9275d6c6					mixed		public	TRANSCRIPTOMIC	Danio rerio
RNA-Seq	danRer7	50	PRJEB12173	SAMEA3864299	THE WELLCOME TRUST SANGER INSTITUTE	ERX1468085	0	Illumina HiSeq 2500	SINGLE	cDNA	15616870	2016-05-04	7	5	ILLUMINA	2016-05-04	ERR1396826	ERS1051433	ERP013615	29ffff30-99a3-11e5-bdcf-3c4a9275d6c6					mixed		public	TRANSCRIPTOMIC	Danio rerio
RNA-Seq	GCF_000002035.5	50	PRJEB12173	SAMEA3864300	THE WELLCOME TRUST SANGER INSTITUTE	ERX1468086	0	Illumina HiSeq 2500	SINGLE	cDNA	15616882	2016-05-04	245	155	ILLUMINA	2016-05-04	ERR1396827	ERS1051434	ERP013615	2a075230-99a3-11e5-bdcf-3c4a9275d6c6					mixed		public	TRANSCRIPTOMIC	Danio rerio
RNA-Seq	GCF_000002035.5	50	PRJEB12173	SAMEA3864300	THE WELLCOME TRUST SANGER INSTITUTE	ERX1468062	0	Illumina HiSeq 2500	SINGLE	cDNA	15616882	2016-05-04	251	160	ILLUMINA	2016-05-04	ERR1396803	ERS1051434	ERP013615	2a075230-99a3-11e5-bdcf-3c4a9275d6c6					mixed		public	TRANSCRIPTOMIC	Danio rerio
RNA-Seq	GCF_000002035.5	50	PRJEB12173	SAMEA3864301	THE WELLCOME TRUST SANGER INSTITUTE	ERX1468063	0	Illumina HiSeq 2500	SINGLE	cDNA	15616894	2016-05-04	132	84	ILLUMINA	2016-05-04	ERR1396804	ERS1051435	ERP013615	2a0d93c0-99a3-11e5-bdcf-3c4a9275d6c6					mixed		public	TRANSCRIPTOMIC	Danio rerio
RNA-Seq	GCF_000002035.5	50	PRJEB12173	SAMEA3864301	THE WELLCOME TRUST SANGER INSTITUTE	ERX1468087	0	Illumina HiSeq 2500	SINGLE	cDNA	15616894	2016-05-04	130	83	ILLUMINA	2016-05-04	ERR1396828	ERS1051435	ERP013615	2a0d93c0-99a3-11e5-bdcf-3c4a9275d6c6					mixed		public	TRANSCRIPTOMIC	Danio rerio
RNA-Seq	GCF_000002035.5	50	PRJEB12173	SAMEA3864302	THE WELLCOME TRUST SANGER INSTITUTE	ERX1468088	0	Illumina HiSeq 2500	SINGLE	cDNA	15616906	2016-05-04	353	222	ILLUMINA	2016-05-04	ERR1396829	ERS1051436	ERP013615	2a1b9d80-99a3-11e5-bdcf-3c4a9275d6c6					mixed		public	TRANSCRIPTOMIC	Danio rerio
RNA-Seq	GCF_000002035.5	50	PRJEB12173	SAMEA3864302	THE WELLCOME TRUST SANGER INSTITUTE	ERX1468064	0	Illumina HiSeq 2500	SINGLE	cDNA	15616906	2016-05-04	361	229	ILLUMINA	2016-05-04	ERR1396805	ERS1051436	ERP013615	2a1b9d80-99a3-11e5-bdcf-3c4a9275d6c6					mixed		public	TRANSCRIPTOMIC	Danio rerio
RNA-Seq	GCF_000002035.5	50	PRJEB12173	SAMEA3864303	THE WELLCOME TRUST SANGER INSTITUTE	ERX1468065	0	Illumina HiSeq 2500	SINGLE	cDNA	15616918	2016-05-04	152	96	ILLUMINA	2016-05-04	ERR1396806	ERS1051437	ERP013615	2a238cc0-99a3-11e5-bdcf-3c4a9275d6c6					mixed		public	TRANSCRIPTOMIC	Danio rerio
RNA-Seq	GCF_000002035.5	50	PRJEB12173	SAMEA3864303	THE WELLCOME TRUST SANGER INSTITUTE	ERX1468089	0	Illumina HiSeq 2500	SINGLE	cDNA	15616918	2016-05-04	149	94	ILLUMINA	2016-05-04	ERR1396830	ERS1051437	ERP013615	2a238cc0-99a3-11e5-bdcf-3c4a9275d6c6					mixed		public	TRANSCRIPTOMIC	Danio rerio
RNA-Seq	GCF_000002035.5	50	PRJEB12173	SAMEA3864304	THE WELLCOME TRUST SANGER INSTITUTE	ERX1468090	0	Illumina HiSeq 2500	SINGLE	cDNA	15616930	2016-05-04	436	273	ILLUMINA	2016-05-04	ERR1396831	ERS1051438	ERP013615	2a2a6a90-99a3-11e5-bdcf-3c4a9275d6c6					mixed		public	TRANSCRIPTOMIC	Danio rerio
RNA-Seq	GCF_000002035.5	50	PRJEB12173	SAMEA3864304	THE WELLCOME TRUST SANGER INSTITUTE	ERX1468066	0	Illumina HiSeq 2500	SINGLE	cDNA	15616930	2016-05-04	446	281	ILLUMINA	2016-05-04	ERR1396807	ERS1051438	ERP013615	2a2a6a90-99a3-11e5-bdcf-3c4a9275d6c6					mixed		public	TRANSCRIPTOMIC	Danio rerio
RNA-Seq	GCF_000002035.5	50	PRJEB12173	SAMEA3864305	THE WELLCOME TRUST SANGER INSTITUTE	ERX1468067	0	Illumina HiSeq 2500	SINGLE	cDNA	15616942	2016-05-04	261	165	ILLUMINA	2016-05-04	ERR1396808	ERS1051439	ERP013615	2a319680-99a3-11e5-bdcf-3c4a9275d6c6					mixed		public	TRANSCRIPTOMIC	Danio rerio
RNA-Seq	GCF_000002035.5	50	PRJEB12173	SAMEA3864305	THE WELLCOME TRUST SANGER INSTITUTE	ERX1468091	0	Illumina HiSeq 2500	SINGLE	cDNA	15616942	2016-05-04	256	161	ILLUMINA	2016-05-04	ERR1396832	ERS1051439	ERP013615	2a319680-99a3-11e5-bdcf-3c4a9275d6c6					mixed		public	TRANSCRIPTOMIC	Danio rerio
RNA-Seq	GCF_000002035.5	50	PRJEB12173	SAMEA3864306	THE WELLCOME TRUST SANGER INSTITUTE	ERX1468092	0	Illumina HiSeq 2500	SINGLE	cDNA	15616954	2016-05-04	235	150	ILLUMINA	2016-05-04	ERR1396833	ERS1051440	ERP013615	2a3ba8a0-99a3-11e5-bdcf-3c4a9275d6c6					mixed		public	TRANSCRIPTOMIC	Danio rerio
RNA-Seq	GCF_000002035.5	50	PRJEB12173	SAMEA3864306	THE WELLCOME TRUST SANGER INSTITUTE	ERX1468068	0	Illumina HiSeq 2500	SINGLE	cDNA	15616954	2016-05-04	241	154	ILLUMINA	2016-05-04	ERR1396809	ERS1051440	ERP013615	2a3ba8a0-99a3-11e5-bdcf-3c4a9275d6c6					mixed		public	TRANSCRIPTOMIC	Danio rerio
RNA-Seq	GCF_000002035.5	50	PRJEB12173	SAMEA3864307	THE WELLCOME TRUST SANGER INSTITUTE	ERX1468069	0	Illumina HiSeq 2500	SINGLE	cDNA	15616871	2016-05-04	288	183	ILLUMINA	2016-05-04	ERR1396810	ERS1051441	ERP013615	2a4c4a70-99a3-11e5-bdcf-3c4a9275d6c6					mixed		public	TRANSCRIPTOMIC	Danio rerio
RNA-Seq	GCF_000002035.5	50	PRJEB12173	SAMEA3864307	THE WELLCOME TRUST SANGER INSTITUTE	ERX1468093	0	Illumina HiSeq 2500	SINGLE	cDNA	15616871	2016-05-04	282	179	ILLUMINA	2016-05-04	ERR1396834	ERS1051441	ERP013615	2a4c4a70-99a3-11e5-bdcf-3c4a9275d6c6					mixed		public	TRANSCRIPTOMIC	Danio rerio
RNA-Seq	GCF_000002035.5	50	PRJEB12173	SAMEA3864308	THE WELLCOME TRUST SANGER INSTITUTE	ERX1468094	0	Illumina HiSeq 2500	SINGLE	cDNA	15616883	2016-05-04	488	307	ILLUMINA	2016-05-04	ERR1396835	ERS1051442	ERP013615	2a537660-99a3-11e5-bdcf-3c4a9275d6c6					mixed		public	TRANSCRIPTOMIC	Danio rerio
RNA-Seq	GCF_000002035.5	50	PRJEB12173	SAMEA3864308	THE WELLCOME TRUST SANGER INSTITUTE	ERX1468070	0	Illumina HiSeq 2500	SINGLE	cDNA	15616883	2016-05-04	498	314	ILLUMINA	2016-05-04	ERR1396811	ERS1051442	ERP013615	2a537660-99a3-11e5-bdcf-3c4a9275d6c6					mixed		public	TRANSCRIPTOMIC	Danio rerio
RNA-Seq	GCF_000002035.5	50	PRJEB12173	SAMEA3864309	THE WELLCOME TRUST SANGER INSTITUTE	ERX1468071	0	Illumina HiSeq 2500	SINGLE	cDNA	15616895	2016-05-04	489	314	ILLUMINA	2016-05-04	ERR1396812	ERS1051443	ERP013615	2a5a0610-99a3-11e5-bdcf-3c4a9275d6c6					mixed		public	TRANSCRIPTOMIC	Danio rerio
RNA-Seq	GCF_000002035.5	50	PRJEB12173	SAMEA3864309	THE WELLCOME TRUST SANGER INSTITUTE	ERX1468095	0	Illumina HiSeq 2500	SINGLE	cDNA	15616895	2016-05-04	479	306	ILLUMINA	2016-05-04	ERR1396836	ERS1051443	ERP013615	2a5a0610-99a3-11e5-bdcf-3c4a9275d6c6					mixed		public	TRANSCRIPTOMIC	Danio rerio
RNA-Seq	GCF_000002035.5	50	PRJEB12173	SAMEA3864310	THE WELLCOME TRUST SANGER INSTITUTE	ERX1468096	0	Illumina HiSeq 2500	SINGLE	cDNA	15616907	2016-05-04	465	292	ILLUMINA	2016-05-04	ERR1396837	ERS1051444	ERP013615	2a61a730-99a3-11e5-bdcf-3c4a9275d6c6					mixed		public	TRANSCRIPTOMIC	Danio rerio
RNA-Seq	GCF_000002035.5	50	PRJEB12173	SAMEA3864310	THE WELLCOME TRUST SANGER INSTITUTE	ERX1468072	0	Illumina HiSeq 2500	SINGLE	cDNA	15616907	2016-05-04	475	300	ILLUMINA	2016-05-04	ERR1396813	ERS1051444	ERP013615	2a61a730-99a3-11e5-bdcf-3c4a9275d6c6					mixed		public	TRANSCRIPTOMIC	Danio rerio
RNA-Seq	GCF_000002035.5	50	PRJEB12173	SAMEA3864311	THE WELLCOME TRUST SANGER INSTITUTE	ERX1468073	0	Illumina HiSeq 2500	SINGLE	cDNA	15616919	2016-05-04	614	388	ILLUMINA	2016-05-04	ERR1396814	ERS1051445	ERP013615	2a6aa7e0-99a3-11e5-bdcf-3c4a9275d6c6					mixed		public	TRANSCRIPTOMIC	Danio rerio
RNA-Seq	GCF_000002035.5	50	PRJEB12173	SAMEA3864311	THE WELLCOME TRUST SANGER INSTITUTE	ERX1468097	0	Illumina HiSeq 2500	SINGLE	cDNA	15616919	2016-05-04	601	378	ILLUMINA	2016-05-04	ERR1396838	ERS1051445	ERP013615	2a6aa7e0-99a3-11e5-bdcf-3c4a9275d6c6					mixed		public	TRANSCRIPTOMIC	Danio rerio
RNA-Seq	GCF_000002035.5	50	PRJEB12173	SAMEA3864312	THE WELLCOME TRUST SANGER INSTITUTE	ERX1468098	0	Illumina HiSeq 2500	SINGLE	cDNA	15616931	2016-05-04	231	145	ILLUMINA	2016-05-04	ERR1396839	ERS1051446	ERP013615	2a70e970-99a3-11e5-bdcf-3c4a9275d6c6					mixed		public	TRANSCRIPTOMIC	Danio rerio
RNA-Seq	GCF_000002035.5	50	PRJEB12173	SAMEA3864312	THE WELLCOME TRUST SANGER INSTITUTE	ERX1468074	0	Illumina HiSeq 2500	SINGLE	cDNA	15616931	2016-05-04	236	150	ILLUMINA	2016-05-04	ERR1396815	ERS1051446	ERP013615	2a70e970-99a3-11e5-bdcf-3c4a9275d6c6					mixed		public	TRANSCRIPTOMIC	Danio rerio
RNA-Seq	GCF_000002035.5	50	PRJEB12173	SAMEA3864313	THE WELLCOME TRUST SANGER INSTITUTE	ERX1468075	0	Illumina HiSeq 2500	SINGLE	cDNA	15616943	2016-05-04	889	558	ILLUMINA	2016-05-04	ERR1396816	ERS1051447	ERP013615	2a7dbab0-99a3-11e5-bdcf-3c4a9275d6c6					mixed		public	TRANSCRIPTOMIC	Danio rerio
RNA-Seq	GCF_000002035.5	50	PRJEB12173	SAMEA3864313	THE WELLCOME TRUST SANGER INSTITUTE	ERX1468099	0	Illumina HiSeq 2500	SINGLE	cDNA	15616943	2016-05-04	869	543	ILLUMINA	2016-05-04	ERR1396840	ERS1051447	ERP013615	2a7dbab0-99a3-11e5-bdcf-3c4a9275d6c6					mixed		public	TRANSCRIPTOMIC	Danio rerio
RNA-Seq	GCF_000002035.5	50	PRJEB12173	SAMEA3864314	THE WELLCOME TRUST SANGER INSTITUTE	ERX1468100	0	Illumina HiSeq 2500	SINGLE	cDNA	15616955	2016-05-04	241	152	ILLUMINA	2016-05-04	ERR1396841	ERS1051448	ERP013615	2a85d100-99a3-11e5-bdcf-3c4a9275d6c6					mixed		public	TRANSCRIPTOMIC	Danio rerio
RNA-Seq	GCF_000002035.5	50	PRJEB12173	SAMEA3864314	THE WELLCOME TRUST SANGER INSTITUTE	ERX1468076	0	Illumina HiSeq 2500	SINGLE	cDNA	15616955	2016-05-04	246	156	ILLUMINA	2016-05-04	ERR1396817	ERS1051448	ERP013615	2a85d100-99a3-11e5-bdcf-3c4a9275d6c6					mixed		public	TRANSCRIPTOMIC	Danio rerio
RNA-Seq		36	PRJNA128943	SAMN00015220	GEO	SRX022206	0	Illumina Genome Analyzer	SINGLE	other	GSM548640: Zebrafish Embryo small RNAs	2014-05-27	59	28	ILLUMINA	2010-07-01	SRR058073	SRS084221	SRP002640	GSM548640				Embryo Cells		embryo	public	TRANSCRIPTOMIC	Danio rerio
RNA-Seq		50	PRJNA300314	SAMN04219091	GEO	SRX1389532	0	Illumina HiSeq 2000	SINGLE	cDNA		2015-10-27	356	231	ILLUMINA	2016-06-01	SRR2834938	SRS1136849	SRP065355	GSM1920160				caudal fin		caudal fin	public	TRANSCRIPTOMIC	Danio rerio
RNA-Seq		50	PRJNA300314	SAMN04219090	GEO	SRX1389531	0	Illumina HiSeq 2000	SINGLE	cDNA		2015-10-27	424	272	ILLUMINA	2016-06-01	SRR2834937	SRS1136850	SRP065355	GSM1920159				caudal fin		caudal fin	public	TRANSCRIPTOMIC	Danio rerio
RNA-Seq		50	PRJNA300314	SAMN04219089	GEO	SRX1389530	0	Illumina HiSeq 2000	SINGLE	cDNA		2015-10-27	426	272	ILLUMINA	2016-06-01	SRR2834936	SRS1136851	SRP065355	GSM1920158				caudal fin		caudal fin	public	TRANSCRIPTOMIC	Danio rerio
RNA-Seq		50	PRJNA300314	SAMN04219088	GEO	SRX1389529	0	Illumina HiSeq 2000	SINGLE	cDNA		2015-10-27	250	154	ILLUMINA	2016-06-01	SRR2834935	SRS1136852	SRP065355	GSM1920157				caudal fin		caudal fin	public	TRANSCRIPTOMIC	Danio rerio
RNA-Seq		50	PRJNA300314	SAMN04219087	GEO	SRX1389528	0	Illumina HiSeq 2000	SINGLE	cDNA		2015-10-27	719	463	ILLUMINA	2016-06-01	SRR2834934	SRS1136853	SRP065355	GSM1920156				caudal fin		caudal fin	public	TRANSCRIPTOMIC	Danio rerio
RNA-Seq		50	PRJNA300314	SAMN04219086	GEO	SRX1389527	0	Illumina HiSeq 2000	SINGLE	cDNA		2015-10-27	588	366	ILLUMINA	2016-06-01	SRR2834933	SRS1136854	SRP065355	GSM1920155				caudal fin		caudal fin	public	TRANSCRIPTOMIC	Danio rerio
ncRNA-Seq		50	PRJNA335856	SAMN05464660	GEO	SRX1989727	0	Illumina HiSeq 2500	SINGLE	size fractionation		2016-07-29	482	222	ILLUMINA	2016-08-01	SRR3987430	SRS1593549	SRP080353	GSM2255737				F1 zebrafish, 7-dpf, F0 0 mg/L DKA exposure		F1 whole body	public	TRANSCRIPTOMIC	Danio rerio
ncRNA-Seq		50	PRJNA335856	SAMN05464659	GEO	SRX1989728	0	Illumina HiSeq 2500	SINGLE	size fractionation		2016-07-29	468	212	ILLUMINA	2016-08-01	SRR3987431	SRS1593550	SRP080353	GSM2255738				F1 zebrafish, 7-dpf, F0 6.25 mg/L DKA exposure		F1 whole body	public	TRANSCRIPTOMIC	Danio rerio
ncRNA-Seq		50	PRJNA335856	SAMN05464658	GEO	SRX1989729	0	Illumina HiSeq 2500	SINGLE	size fractionation		2016-07-29	574	303	ILLUMINA	2016-08-01	SRR3987432	SRS1593551	SRP080353	GSM2255739				F1 zebrafish, 7-dpf, F0 12.5 mg/L DKA exposure		F1 whole body	public	TRANSCRIPTOMIC	Danio rerio
ncRNA-Seq		28	PRJNA358209	SAMN06167419	GEO	SRX2437315	0	Illumina HiSeq 2000	SINGLE	size fractionation		2016-12-20	351	229	ILLUMINA	2017-12-20	SRR5122166	SRS1872013	SRP095411	GSM2433868	from ovary of 3-month zebrafish			Ovarian follicle	AB		public	TRANSCRIPTOMIC	Danio rerio
ncRNA-Seq		27	PRJNA358209	SAMN06167422	GEO	SRX2437316	0	Illumina HiSeq 2000	SINGLE	size fractionation		2016-12-20	507	331	ILLUMINA	2017-12-20	SRR5122167	SRS1872014	SRP095411	GSM2433869	from ovary of 3-month zebrafish			Ovarian follicle	AB		public	TRANSCRIPTOMIC	Danio rerio
miRNA-Seq		51	PRJNA396509	SAMN07427470	GEO	SRX3049651	0	Illumina HiSeq 2000	SINGLE	size fractionation		2017-07-31	362	225	ILLUMINA	2017-10-16	SRR5883562	SRS2396333	SRP114397	GSM2722574				Liver			public	TRANSCRIPTOMIC	Danio rerio
miRNA-Seq		51	PRJNA396509	SAMN07427490	GEO	SRX3049652	0	Illumina HiSeq 2000	SINGLE	size fractionation		2017-07-31	388	224	ILLUMINA	2017-10-16	SRR5883563	SRS2396334	SRP114397	GSM2722575				Liver			public	TRANSCRIPTOMIC	Danio rerio
miRNA-Seq		51	PRJNA396509	SAMN07427489	GEO	SRX3049653	0	Illumina HiSeq 2000	SINGLE	size fractionation		2017-07-31	560	367	ILLUMINA	2017-10-16	SRR5883564	SRS2396335	SRP114397	GSM2722576				Liver			public	TRANSCRIPTOMIC	Danio rerio
miRNA-Seq		51	PRJNA396509	SAMN07427488	GEO	SRX3049654	0	Illumina HiSeq 2000	SINGLE	size fractionation		2017-07-31	440	234	ILLUMINA	2017-10-16	SRR5883565	SRS2396336	SRP114397	GSM2722577				Liver			public	TRANSCRIPTOMIC	Danio rerio
RNA-Seq		46	PRJNA148581	SAMN00752523	GEO	SRX105297	0	Illumina Genome Analyzer II	SINGLE	other	GSM830246: hen1 mutant ligation	2012-01-21	420	327	ILLUMINA	2011-11-10	SRR363984	SRS270140	SRP009275	GSM830246				testis	TL	testis	public	TRANSCRIPTOMIC	Danio rerio
RNA-Seq		46	PRJNA148581	SAMN00752524	GEO	SRX105298	0	Illumina Genome Analyzer II	SINGLE	other	GSM830247: wildtype ligation	2012-01-21	377	293	ILLUMINA	2011-11-10	SRR363985	SRS270141	SRP009275	GSM830247				testis	TL	testis	public	TRANSCRIPTOMIC	Danio rerio
RNA-Seq		36	PRJNA176481	SAMN01757874	GEO	SRX190962	0	Illumina Genome Analyzer IIx	SINGLE	size fractionation		2015-12-11	799	499	ILLUMINA	2015-07-22	SRR578904	SRS366683	SRP015982	GSM1014068			female	Ovary	SJD	Ovary	public	TRANSCRIPTOMIC	Danio rerio
RNA-Seq		36	PRJNA176481	SAMN01757875	GEO	SRX190963	0	Illumina Genome Analyzer IIx	SINGLE	size fractionation		2015-12-11	362	232	ILLUMINA	2015-07-22	SRR578905	SRS366684	SRP015982	GSM1014069			female	Ovary	SJD	Ovary	public	TRANSCRIPTOMIC	Danio rerio
RNA-Seq		36	PRJNA176481	SAMN01757876	GEO	SRX190964	0	Illumina Genome Analyzer IIx	SINGLE	size fractionation		2015-12-11	374	249	ILLUMINA	2015-07-22	SRR578906	SRS366685	SRP015982	GSM1014070			female	Ovary	SJD	Ovary	public	TRANSCRIPTOMIC	Danio rerio
RNA-Seq		36	PRJNA176481	SAMN01757877	GEO	SRX190965	0	Illumina Genome Analyzer IIx	SINGLE	size fractionation		2015-12-11	999	631	ILLUMINA	2015-07-22	SRR578907	SRS366686	SRP015982	GSM1014071			female	Ovary	Hybrid SJD and Tu	Ovary	public	TRANSCRIPTOMIC	Danio rerio
RNA-Seq		36	PRJNA176481	SAMN01757878	GEO	SRX190966	0	Illumina Genome Analyzer IIx	SINGLE	size fractionation		2015-12-11	360	239	ILLUMINA	2015-07-22	SRR578908	SRS366687	SRP015982	GSM1014072			female	Ovary	Hybrid SJD and Tu	Ovary	public	TRANSCRIPTOMIC	Danio rerio
RNA-Seq		36	PRJNA176481	SAMN01757879	GEO	SRX190967	0	Illumina Genome Analyzer IIx	SINGLE	size fractionation		2015-12-11	415	276	ILLUMINA	2015-07-22	SRR578909	SRS366688	SRP015982	GSM1014073			female	Ovary	Hybrid SJD and Tu	Ovary	public	TRANSCRIPTOMIC	Danio rerio
RNA-Seq		36	PRJNA176481	SAMN01757880	GEO	SRX190968	0	Illumina Genome Analyzer IIx	SINGLE	size fractionation		2015-12-11	914	632	ILLUMINA	2015-07-22	SRR578910	SRS366689	SRP015982	GSM1014074			female	Ovary	Hybrid SJD and Tu	Ovary	public	TRANSCRIPTOMIC	Danio rerio
RNA-Seq		36	PRJNA176481	SAMN01757881	GEO	SRX190969	0	Illumina Genome Analyzer IIx	SINGLE	size fractionation		2015-12-11	381	245	ILLUMINA	2015-07-22	SRR578911	SRS366690	SRP015982	GSM1014075			female	Ovary	Hybrid SJD and Tu	Ovary	public	TRANSCRIPTOMIC	Danio rerio
RNA-Seq		36	PRJNA176481	SAMN01757882	GEO	SRX190970	0	Illumina Genome Analyzer IIx	SINGLE	size fractionation		2015-12-12	331	207	ILLUMINA	2015-07-22	SRR578912	SRS366691	SRP015982	GSM1014076			female	Ovary	Hybrid SJD and Tu	Ovary	public	TRANSCRIPTOMIC	Danio rerio
RNA-Seq		36	PRJNA176481	SAMN01757883	GEO	SRX190971	0	Illumina Genome Analyzer IIx	SINGLE	size fractionation		2015-12-11	922	545	ILLUMINA	2015-07-22	SRR578913	SRS366692	SRP015982	GSM1014077			female	Ovary	Tu	Ovary	public	TRANSCRIPTOMIC	Danio rerio
RNA-Seq		36	PRJNA176481	SAMN01757884	GEO	SRX190972	0	Illumina Genome Analyzer IIx	SINGLE	size fractionation		2015-12-11	407	261	ILLUMINA	2015-07-22	SRR578914	SRS366693	SRP015982	GSM1014078			female	Ovary	Tu	Ovary	public	TRANSCRIPTOMIC	Danio rerio
RNA-Seq		36	PRJNA176481	SAMN01757885	GEO	SRX190973	0	Illumina Genome Analyzer IIx	SINGLE	size fractionation		2015-12-11	443	275	ILLUMINA	2015-07-22	SRR578915	SRS366694	SRP015982	GSM1014079			female	Ovary	Tu	Ovary	public	TRANSCRIPTOMIC	Danio rerio
RNA-Seq		36	PRJNA176481	SAMN01757886	GEO	SRX190974	0	Illumina Genome Analyzer IIx	SINGLE	size fractionation		2015-12-11	983	592	ILLUMINA	2015-07-22	SRR578916	SRS366695	SRP015982	GSM1014080			female	Ovary	Hybrid SJD and Tu	Ovary	public	TRANSCRIPTOMIC	Danio rerio
RNA-Seq		36	PRJNA176481	SAMN01757887	GEO	SRX190975	0	Illumina Genome Analyzer IIx	SINGLE	size fractionation		2015-12-11	356	227	ILLUMINA	2015-07-22	SRR578917	SRS366696	SRP015982	GSM1014081			female	Ovary	Hybrid SJD and Tu	Ovary	public	TRANSCRIPTOMIC	Danio rerio
RNA-Seq		36	PRJNA176481	SAMN01757888	GEO	SRX190976	0	Illumina Genome Analyzer IIx	SINGLE	size fractionation		2015-12-12	328	220	ILLUMINA	2015-07-22	SRR578918	SRS366697	SRP015982	GSM1014082			female	Ovary	Hybrid SJD and Tu	Ovary	public	TRANSCRIPTOMIC	Danio rerio
RNA-Seq		36	PRJNA176481	SAMN01757889	GEO	SRX190977	0	Illumina Genome Analyzer IIx	SINGLE	size fractionation		2015-12-11	988	631	ILLUMINA	2015-07-22	SRR578919	SRS366698	SRP015982	GSM1014083			female	Ovary	Hybrid SJD and Tu	Ovary	public	TRANSCRIPTOMIC	Danio rerio
RNA-Seq		36	PRJNA176481	SAMN01757890	GEO	SRX190978	0	Illumina Genome Analyzer IIx	SINGLE	size fractionation		2015-12-11	443	280	ILLUMINA	2015-07-22	SRR578920	SRS366699	SRP015982	GSM1014084			female	Ovary	Hybrid SJD and Tu	Ovary	public	TRANSCRIPTOMIC	Danio rerio
RNA-Seq		36	PRJNA176481	SAMN01757891	GEO	SRX190979	0	Illumina Genome Analyzer IIx	SINGLE	size fractionation		2015-12-11	365	241	ILLUMINA	2015-07-22	SRR578921	SRS366700	SRP015982	GSM1014085			female	Ovary	Hybrid SJD and Tu	Ovary	public	TRANSCRIPTOMIC	Danio rerio
RNA-Seq		36	PRJNA176481	SAMN01757892	GEO	SRX190980	0	Illumina Genome Analyzer IIx	SINGLE	size fractionation		2015-12-11	866	484	ILLUMINA	2015-07-22	SRR578922	SRS366701	SRP015982	GSM1014086			male	Testes	Tu	Testes	public	TRANSCRIPTOMIC	Danio rerio
RNA-Seq		36	PRJNA176481	SAMN01757893	GEO	SRX190981	0	Illumina Genome Analyzer IIx	SINGLE	size fractionation		2015-12-11	829	488	ILLUMINA	2015-07-22	SRR578923	SRS366702	SRP015982	GSM1014087			male	Testes	SJD	Testes	public	TRANSCRIPTOMIC	Danio rerio
miRNA-Seq		22	PRJNA177642	SAMN01765705	TEL AVIV UNIVERSITY	SRX363296	0	Illumina HiSeq 2000	SINGLE	size fractionation		2015-09-14	126	85	ILLUMINA	2015-07-22	SRR1048071	SRS369337	SRP016132	Pineal gland							public	TRANSCRIPTOMIC	Danio rerio
miRNA-Seq		22	PRJNA177642	SAMN01765705	TEL AVIV UNIVERSITY	SRX363297	0	Illumina HiSeq 2000	SINGLE	size fractionation		2015-09-14	220	155	ILLUMINA	2015-07-22	SRR1048072	SRS369337	SRP016132	Pineal gland							public	TRANSCRIPTOMIC	Danio rerio
miRNA-Seq		21	PRJNA177642	SAMN01765705	TEL AVIV UNIVERSITY	SRX363298	0	Illumina HiSeq 2000	SINGLE	size fractionation		2015-09-14	308	227	ILLUMINA	2015-07-22	SRR1048073	SRS369337	SRP016132	Pineal gland							public	TRANSCRIPTOMIC	Danio rerio
RNA-Seq		49	PRJNA214896	SAMN02315610	HUAZHONG UNIVERSITY OF SCIENCE AND TECHNOLOGY	SRX334986	0	Illumina HiSeq 2000	SINGLE	size fractionation		2013-10-02	955	612	ILLUMINA	2014-08-12	SRR952244	SRS469877	SRP028754	1-cell							public	TRANSCRIPTOMIC	Danio rerio
RNA-Seq		49	PRJNA215266	SAMN02317205	HUAZHONG UNIVERSITY OF SCIENCE AND TECHNOLOGY	SRX335692	0	Illumina HiSeq 2000	SINGLE	size fractionation		2015-08-15	955	655	ILLUMINA	2015-07-22	SRR953087	SRS470740	SRP028862	zebrafish early development							public	TRANSCRIPTOMIC	Danio rerio
RNA-Seq		49	PRJNA215266	SAMN02317205	HUAZHONG UNIVERSITY OF SCIENCE AND TECHNOLOGY	SRX336167	0	Illumina HiSeq 2000	SINGLE	size fractionation		2015-08-15	817	561	ILLUMINA	2015-07-22	SRR953522	SRS470740	SRP028862	zebrafish early development							public	TRANSCRIPTOMIC	Danio rerio
RNA-Seq		49	PRJNA215266	SAMN02317205	HUAZHONG UNIVERSITY OF SCIENCE AND TECHNOLOGY	SRX336171	0	Illumina HiSeq 2000	SINGLE	size fractionation		2015-08-15	945	649	ILLUMINA	2015-07-22	SRR953530	SRS470740	SRP028862	zebrafish early development							public	TRANSCRIPTOMIC	Danio rerio
RNA-Seq		49	PRJNA215266	SAMN02317205	HUAZHONG UNIVERSITY OF SCIENCE AND TECHNOLOGY	SRX336172	0	Illumina HiSeq 2000	SINGLE	size fractionation		2015-08-15	969	672	ILLUMINA	2015-07-22	SRR953531	SRS470740	SRP028862	zebrafish early development							public	TRANSCRIPTOMIC	Danio rerio
RNA-Seq		49	PRJNA215266	SAMN02317205	HUAZHONG UNIVERSITY OF SCIENCE AND TECHNOLOGY	SRX336173	0	Illumina HiSeq 2000	SINGLE	size fractionation		2015-08-15	961	660	ILLUMINA	2015-07-22	SRR953532	SRS470740	SRP028862	zebrafish early development							public	TRANSCRIPTOMIC	Danio rerio
RNA-Seq		49	PRJNA215266	SAMN02317205	HUAZHONG UNIVERSITY OF SCIENCE AND TECHNOLOGY	SRX336208	0	Illumina HiSeq 2000	SINGLE	size fractionation		2015-08-15	976	672	ILLUMINA	2015-07-22	SRR953567	SRS470740	SRP028862	zebrafish early development							public	TRANSCRIPTOMIC	Danio rerio
RNA-Seq		49	PRJNA215266	SAMN02317205	HUAZHONG UNIVERSITY OF SCIENCE AND TECHNOLOGY	SRX336209	0	Illumina HiSeq 2000	SINGLE	size fractionation		2015-08-15	548	391	ILLUMINA	2015-07-22	SRR953568	SRS470740	SRP028862	zebrafish early development							public	TRANSCRIPTOMIC	Danio rerio
RNA-Seq		49	PRJNA215266	SAMN02317205	HUAZHONG UNIVERSITY OF SCIENCE AND TECHNOLOGY	SRX336211	0	Illumina HiSeq 2000	SINGLE	size fractionation		2015-08-15	599	429	ILLUMINA	2015-07-22	SRR953569	SRS470740	SRP028862	zebrafish early development							public	TRANSCRIPTOMIC	Danio rerio
RNA-Seq		36	PRJNA138095	SAMN02196994	GEO	SRX336215	0	Illumina Genome Analyzer II	SINGLE	other		2015-08-15	469	333	ILLUMINA	2015-07-22	SRR953574	SRS471209	SRP028895	GSM686382		sphere		the whole embryo	AB*WT	the whole embryos	public	TRANSCRIPTOMIC	Danio rerio
RNA-Seq		36	PRJNA138095	SAMN02196970	GEO	SRX336214	0	Illumina Genome Analyzer II	SINGLE	other		2015-08-15	169	132	ILLUMINA	2015-07-22	SRR953573	SRS471210	SRP028895	GSM686381		256-cell		the whole embryo	AB* WT	the whole embryos	public	TRANSCRIPTOMIC	Danio rerio
RNA-Seq		36	PRJNA138095	SAMN02196996	GEO	SRX336217	0	Illumina Genome Analyzer II	SINGLE	other		2015-08-15	109	81	ILLUMINA	2015-07-22	SRR953576	SRS471211	SRP028895	GSM686384		Shield		the whole embryo	AB*WT	the whole embryos	public	TRANSCRIPTOMIC	Danio rerio
RNA-Seq		36	PRJNA138095	SAMN02196995	GEO	SRX336216	0	Illumina Genome Analyzer II	SINGLE	other		2015-08-15	352	210	ILLUMINA	2015-07-22	SRR953575	SRS471212	SRP028895	GSM686383		sphere		the whole embryo	AB*WT	the whole embryos	public	TRANSCRIPTOMIC	Danio rerio
RNA-Seq		36	PRJNA138095	SAMN02196997	GEO	SRX336218	0	Illumina Genome Analyzer II	SINGLE	other		2015-08-15	280	216	ILLUMINA	2015-07-22	SRR953577	SRS471213	SRP028895	GSM686385		1dpf		the whole embryo	AB*WT	the whole embryos	public	TRANSCRIPTOMIC	Danio rerio
RNA-Seq		39	PRJNA219641	SAMN02359210	GEO	SRX355595	0	Illumina Genome Analyzer II	SINGLE	size fractionation		2015-07-23	1355	849	ILLUMINA	2016-02-18	SRR997329	SRS483789	SRP030036	GSM1234957				Heart, Resected		heart	public	TRANSCRIPTOMIC	Danio rerio
RNA-Seq		39	PRJNA219641	SAMN02359214	GEO	SRX355594	0	Illumina Genome Analyzer II	SINGLE	size fractionation		2015-07-23	1023	580	ILLUMINA	2016-02-18	SRR997328	SRS483790	SRP030036	GSM1234956				Heart, Resected		heart	public	TRANSCRIPTOMIC	Danio rerio
RNA-Seq		39	PRJNA219641	SAMN02359203	GEO	SRX355596	0	Illumina Genome Analyzer II	SINGLE	size fractionation		2015-07-23	876	485	ILLUMINA	2016-02-18	SRR997330	SRS483791	SRP030036	GSM1234958				Heart, Resected		heart	public	TRANSCRIPTOMIC	Danio rerio
RNA-Seq		39	PRJNA219641	SAMN02359211	GEO	SRX355597	0	Illumina Genome Analyzer II	SINGLE	size fractionation		2015-07-23	670	360	ILLUMINA	2016-02-18	SRR997331	SRS483792	SRP030036	GSM1234959				Heart, Resected		heart	public	TRANSCRIPTOMIC	Danio rerio
RNA-Seq		39	PRJNA219641	SAMN02359215	GEO	SRX355598	0	Illumina Genome Analyzer II	SINGLE	size fractionation		2015-07-23	1380	886	ILLUMINA	2016-02-18	SRR997332	SRS483793	SRP030036	GSM1234960				Heart, Control		heart	public	TRANSCRIPTOMIC	Danio rerio
RNA-Seq		39	PRJNA219641	SAMN02359206	GEO	SRX355599	0	Illumina Genome Analyzer II	SINGLE	size fractionation		2015-07-23	1394	875	ILLUMINA	2016-02-18	SRR997333	SRS483794	SRP030036	GSM1234961				Heart, Control		heart	public	TRANSCRIPTOMIC	Danio rerio
RNA-Seq		39	PRJNA219641	SAMN02359212	GEO	SRX355600	0	Illumina Genome Analyzer II	SINGLE	size fractionation		2015-07-23	1164	685	ILLUMINA	2016-02-18	SRR997334	SRS483795	SRP030036	GSM1234962				Heart, Control		heart	public	TRANSCRIPTOMIC	Danio rerio
RNA-Seq		39	PRJNA219641	SAMN02359216	GEO	SRX355601	0	Illumina Genome Analyzer II	SINGLE	size fractionation		2015-07-23	1060	604	ILLUMINA	2016-02-18	SRR997335	SRS483796	SRP030036	GSM1234963				Heart, Control		heart	public	TRANSCRIPTOMIC	Danio rerio
RNA-Seq		76	PRJNA232649	SAMN02486852	GEO	SRX399799	0	Illumina HiSeq 2000	SINGLE	cDNA		2013-12-27	289	198	ILLUMINA	2014-04-04	SRR1062197	SRS520090	SRP034750	GSM1299080				Whole embryos	TUAB		public	TRANSCRIPTOMIC	Danio rerio
RNA-Seq		76	PRJNA232649	SAMN02486852	GEO	SRX399799	0	Illumina HiSeq 2000	SINGLE	cDNA		2013-12-27	205	146	ILLUMINA	2014-04-04	SRR1062198	SRS520090	SRP034750	GSM1299080				Whole embryos	TUAB		public	TRANSCRIPTOMIC	Danio rerio
RNA-Seq		76	PRJNA232649	SAMN02486852	GEO	SRX399799	0	Illumina HiSeq 2000	SINGLE	cDNA		2013-12-27	289	204	ILLUMINA	2014-04-04	SRR1062199	SRS520090	SRP034750	GSM1299080				Whole embryos	TUAB		public	TRANSCRIPTOMIC	Danio rerio
RNA-Seq		76	PRJNA232649	SAMN02486852	GEO	SRX399799	0	Illumina HiSeq 2000	SINGLE	cDNA		2013-12-27	289	202	ILLUMINA	2014-04-04	SRR1062200	SRS520090	SRP034750	GSM1299080				Whole embryos	TUAB		public	TRANSCRIPTOMIC	Danio rerio
RNA-Seq		76	PRJNA232649	SAMN02486852	GEO	SRX399799	0	Illumina HiSeq 2000	SINGLE	cDNA		2013-12-27	289	200	ILLUMINA	2014-04-04	SRR1062201	SRS520090	SRP034750	GSM1299080				Whole embryos	TUAB		public	TRANSCRIPTOMIC	Danio rerio
RNA-Seq		76	PRJNA232649	SAMN02486852	GEO	SRX399799	0	Illumina HiSeq 2000	SINGLE	cDNA		2013-12-27	289	202	ILLUMINA	2014-04-04	SRR1062202	SRS520090	SRP034750	GSM1299080				Whole embryos	TUAB		public	TRANSCRIPTOMIC	Danio rerio
RNA-Seq		76	PRJNA232649	SAMN02486852	GEO	SRX399799	0	Illumina HiSeq 2000	SINGLE	cDNA		2013-12-27	289	198	ILLUMINA	2014-04-04	SRR1062203	SRS520090	SRP034750	GSM1299080				Whole embryos	TUAB		public	TRANSCRIPTOMIC	Danio rerio
RNA-Seq		76	PRJNA232649	SAMN02486852	GEO	SRX399799	0	Illumina HiSeq 2000	SINGLE	cDNA		2013-12-27	289	201	ILLUMINA	2014-04-04	SRR1062204	SRS520090	SRP034750	GSM1299080				Whole embryos	TUAB		public	TRANSCRIPTOMIC	Danio rerio
RNA-Seq		76	PRJNA232649	SAMN02486852	GEO	SRX399799	0	Illumina HiSeq 2000	SINGLE	cDNA		2013-12-27	289	203	ILLUMINA	2014-04-04	SRR1062205	SRS520090	SRP034750	GSM1299080				Whole embryos	TUAB		public	TRANSCRIPTOMIC	Danio rerio
RNA-Seq		76	PRJNA232649	SAMN02486852	GEO	SRX399799	0	Illumina HiSeq 2000	SINGLE	cDNA		2013-12-27	289	198	ILLUMINA	2014-04-04	SRR1062206	SRS520090	SRP034750	GSM1299080				Whole embryos	TUAB		public	TRANSCRIPTOMIC	Danio rerio
RNA-Seq		76	PRJNA232649	SAMN02486853	GEO	SRX399801	0	Illumina HiSeq 2000	SINGLE	cDNA		2013-12-27	289	199	ILLUMINA	2014-04-04	SRR1062216	SRS520091	SRP034750	GSM1299082				Whole embryos	TUAB		public	TRANSCRIPTOMIC	Danio rerio
RNA-Seq		76	PRJNA232649	SAMN02486853	GEO	SRX399801	0	Illumina HiSeq 2000	SINGLE	cDNA		2013-12-27	168	119	ILLUMINA	2014-04-04	SRR1062217	SRS520091	SRP034750	GSM1299082				Whole embryos	TUAB		public	TRANSCRIPTOMIC	Danio rerio
RNA-Seq		76	PRJNA232649	SAMN02486853	GEO	SRX399801	0	Illumina HiSeq 2000	SINGLE	cDNA		2013-12-27	289	203	ILLUMINA	2014-04-04	SRR1062218	SRS520091	SRP034750	GSM1299082				Whole embryos	TUAB		public	TRANSCRIPTOMIC	Danio rerio
RNA-Seq		76	PRJNA232649	SAMN02486853	GEO	SRX399801	0	Illumina HiSeq 2000	SINGLE	cDNA		2013-12-27	289	202	ILLUMINA	2014-04-04	SRR1062219	SRS520091	SRP034750	GSM1299082				Whole embryos	TUAB		public	TRANSCRIPTOMIC	Danio rerio
RNA-Seq		76	PRJNA232649	SAMN02486853	GEO	SRX399801	0	Illumina HiSeq 2000	SINGLE	cDNA		2013-12-27	289	200	ILLUMINA	2014-04-04	SRR1062220	SRS520091	SRP034750	GSM1299082				Whole embryos	TUAB		public	TRANSCRIPTOMIC	Danio rerio
RNA-Seq		76	PRJNA232649	SAMN02486853	GEO	SRX399801	0	Illumina HiSeq 2000	SINGLE	cDNA		2013-12-27	289	201	ILLUMINA	2014-04-04	SRR1062221	SRS520091	SRP034750	GSM1299082				Whole embryos	TUAB		public	TRANSCRIPTOMIC	Danio rerio
RNA-Seq		76	PRJNA232649	SAMN02486853	GEO	SRX399801	0	Illumina HiSeq 2000	SINGLE	cDNA		2013-12-27	289	199	ILLUMINA	2014-04-04	SRR1062222	SRS520091	SRP034750	GSM1299082				Whole embryos	TUAB		public	TRANSCRIPTOMIC	Danio rerio
RNA-Seq		76	PRJNA232649	SAMN02486853	GEO	SRX399801	0	Illumina HiSeq 2000	SINGLE	cDNA		2013-12-27	289	200	ILLUMINA	2014-04-04	SRR1062223	SRS520091	SRP034750	GSM1299082				Whole embryos	TUAB		public	TRANSCRIPTOMIC	Danio rerio
RNA-Seq		76	PRJNA232649	SAMN02486853	GEO	SRX399801	0	Illumina HiSeq 2000	SINGLE	cDNA		2013-12-27	289	204	ILLUMINA	2014-04-04	SRR1062224	SRS520091	SRP034750	GSM1299082				Whole embryos	TUAB		public	TRANSCRIPTOMIC	Danio rerio
RNA-Seq		76	PRJNA232649	SAMN02486853	GEO	SRX399801	0	Illumina HiSeq 2000	SINGLE	cDNA		2013-12-27	289	198	ILLUMINA	2014-04-04	SRR1062225	SRS520091	SRP034750	GSM1299082				Whole embryos	TUAB		public	TRANSCRIPTOMIC	Danio rerio
RNA-Seq		76	PRJNA232649	SAMN02486856	GEO	SRX399800	0	Illumina HiSeq 2000	SINGLE	cDNA		2013-12-27	289	200	ILLUMINA	2014-04-04	SRR1062207	SRS520092	SRP034750	GSM1299081				Whole embryos	TUAB		public	TRANSCRIPTOMIC	Danio rerio
RNA-Seq		76	PRJNA232649	SAMN02486856	GEO	SRX399800	0	Illumina HiSeq 2000	SINGLE	cDNA		2013-12-27	289	204	ILLUMINA	2014-04-04	SRR1062208	SRS520092	SRP034750	GSM1299081				Whole embryos	TUAB		public	TRANSCRIPTOMIC	Danio rerio
RNA-Seq		76	PRJNA232649	SAMN02486856	GEO	SRX399800	0	Illumina HiSeq 2000	SINGLE	cDNA		2013-12-27	289	207	ILLUMINA	2014-04-04	SRR1062209	SRS520092	SRP034750	GSM1299081				Whole embryos	TUAB		public	TRANSCRIPTOMIC	Danio rerio
RNA-Seq		76	PRJNA232649	SAMN02486856	GEO	SRX399800	0	Illumina HiSeq 2000	SINGLE	cDNA		2013-12-27	289	198	ILLUMINA	2014-04-04	SRR1062210	SRS520092	SRP034750	GSM1299081				Whole embryos	TUAB		public	TRANSCRIPTOMIC	Danio rerio
RNA-Seq		76	PRJNA232649	SAMN02486856	GEO	SRX399800	0	Illumina HiSeq 2000	SINGLE	cDNA		2013-12-27	289	202	ILLUMINA	2014-04-04	SRR1062211	SRS520092	SRP034750	GSM1299081				Whole embryos	TUAB		public	TRANSCRIPTOMIC	Danio rerio
RNA-Seq		76	PRJNA232649	SAMN02486856	GEO	SRX399800	0	Illumina HiSeq 2000	SINGLE	cDNA		2013-12-27	289	204	ILLUMINA	2014-04-04	SRR1062212	SRS520092	SRP034750	GSM1299081				Whole embryos	TUAB		public	TRANSCRIPTOMIC	Danio rerio
RNA-Seq		76	PRJNA232649	SAMN02486856	GEO	SRX399800	0	Illumina HiSeq 2000	SINGLE	cDNA		2013-12-27	289	200	ILLUMINA	2014-04-04	SRR1062213	SRS520092	SRP034750	GSM1299081				Whole embryos	TUAB		public	TRANSCRIPTOMIC	Danio rerio
RNA-Seq		76	PRJNA232649	SAMN02486856	GEO	SRX399800	0	Illumina HiSeq 2000	SINGLE	cDNA		2013-12-27	289	203	ILLUMINA	2014-04-04	SRR1062214	SRS520092	SRP034750	GSM1299081				Whole embryos	TUAB		public	TRANSCRIPTOMIC	Danio rerio
RNA-Seq		76	PRJNA232649	SAMN02486856	GEO	SRX399800	0	Illumina HiSeq 2000	SINGLE	cDNA		2013-12-27	289	204	ILLUMINA	2014-04-04	SRR1062215	SRS520092	SRP034750	GSM1299081				Whole embryos	TUAB		public	TRANSCRIPTOMIC	Danio rerio
RNA-Seq		76	PRJNA232649	SAMN02486857	GEO	SRX399802	0	Illumina HiSeq 2000	SINGLE	cDNA		2013-12-27	289	196	ILLUMINA	2014-04-04	SRR1062226	SRS520093	SRP034750	GSM1299083				Whole embryos	TUAB		public	TRANSCRIPTOMIC	Danio rerio
RNA-Seq		76	PRJNA232649	SAMN02486857	GEO	SRX399802	0	Illumina HiSeq 2000	SINGLE	cDNA		2013-12-27	289	197	ILLUMINA	2014-04-04	SRR1062227	SRS520093	SRP034750	GSM1299083				Whole embryos	TUAB		public	TRANSCRIPTOMIC	Danio rerio
RNA-Seq		76	PRJNA232649	SAMN02486857	GEO	SRX399802	0	Illumina HiSeq 2000	SINGLE	cDNA		2013-12-27	289	201	ILLUMINA	2014-04-04	SRR1062228	SRS520093	SRP034750	GSM1299083				Whole embryos	TUAB		public	TRANSCRIPTOMIC	Danio rerio
RNA-Seq		76	PRJNA232649	SAMN02486857	GEO	SRX399802	0	Illumina HiSeq 2000	SINGLE	cDNA		2013-12-27	16	12	ILLUMINA	2014-04-04	SRR1062229	SRS520093	SRP034750	GSM1299083				Whole embryos	TUAB		public	TRANSCRIPTOMIC	Danio rerio
RNA-Seq		76	PRJNA232649	SAMN02486857	GEO	SRX399802	0	Illumina HiSeq 2000	SINGLE	cDNA		2013-12-27	289	202	ILLUMINA	2014-04-04	SRR1062230	SRS520093	SRP034750	GSM1299083				Whole embryos	TUAB		public	TRANSCRIPTOMIC	Danio rerio
RNA-Seq		76	PRJNA232649	SAMN02486857	GEO	SRX399802	0	Illumina HiSeq 2000	SINGLE	cDNA		2013-12-27	289	197	ILLUMINA	2014-04-04	SRR1062231	SRS520093	SRP034750	GSM1299083				Whole embryos	TUAB		public	TRANSCRIPTOMIC	Danio rerio
RNA-Seq		76	PRJNA232649	SAMN02486857	GEO	SRX399802	0	Illumina HiSeq 2000	SINGLE	cDNA		2013-12-27	289	202	ILLUMINA	2014-04-04	SRR1062232	SRS520093	SRP034750	GSM1299083				Whole embryos	TUAB		public	TRANSCRIPTOMIC	Danio rerio
RNA-Seq		76	PRJNA232649	SAMN02486857	GEO	SRX399802	0	Illumina HiSeq 2000	SINGLE	cDNA		2013-12-27	289	195	ILLUMINA	2014-04-04	SRR1062233	SRS520093	SRP034750	GSM1299083				Whole embryos	TUAB		public	TRANSCRIPTOMIC	Danio rerio
RNA-Seq		76	PRJNA232649	SAMN02486857	GEO	SRX399802	0	Illumina HiSeq 2000	SINGLE	cDNA		2013-12-27	289	199	ILLUMINA	2014-04-04	SRR1062234	SRS520093	SRP034750	GSM1299083				Whole embryos	TUAB		public	TRANSCRIPTOMIC	Danio rerio
RNA-Seq		76	PRJNA232649	SAMN02486857	GEO	SRX399802	0	Illumina HiSeq 2000	SINGLE	cDNA		2013-12-27	289	197	ILLUMINA	2014-04-04	SRR1062235	SRS520093	SRP034750	GSM1299083				Whole embryos	TUAB		public	TRANSCRIPTOMIC	Danio rerio
RNA-Seq		76	PRJNA232649	SAMN02486857	GEO	SRX399802	0	Illumina HiSeq 2000	SINGLE	cDNA		2013-12-27	289	198	ILLUMINA	2014-04-04	SRR1062236	SRS520093	SRP034750	GSM1299083				Whole embryos	TUAB		public	TRANSCRIPTOMIC	Danio rerio
RNA-Seq		76	PRJNA232649	SAMN02486857	GEO	SRX399802	0	Illumina HiSeq 2000	SINGLE	cDNA		2013-12-27	289	200	ILLUMINA	2014-04-04	SRR1062237	SRS520093	SRP034750	GSM1299083				Whole embryos	TUAB		public	TRANSCRIPTOMIC	Danio rerio
RNA-Seq		76	PRJNA232649	SAMN02486865	GEO	SRX399803	0	Illumina HiSeq 2000	SINGLE	cDNA		2013-12-27	289	203	ILLUMINA	2014-04-04	SRR1062238	SRS520094	SRP034750	GSM1299084				Whole embryos	TUAB		public	TRANSCRIPTOMIC	Danio rerio
RNA-Seq		76	PRJNA232649	SAMN02486865	GEO	SRX399803	0	Illumina HiSeq 2000	SINGLE	cDNA		2013-12-27	289	203	ILLUMINA	2014-04-04	SRR1062239	SRS520094	SRP034750	GSM1299084				Whole embryos	TUAB		public	TRANSCRIPTOMIC	Danio rerio
RNA-Seq		76	PRJNA232649	SAMN02486865	GEO	SRX399803	0	Illumina HiSeq 2000	SINGLE	cDNA		2013-12-27	289	203	ILLUMINA	2014-04-04	SRR1062240	SRS520094	SRP034750	GSM1299084				Whole embryos	TUAB		public	TRANSCRIPTOMIC	Danio rerio
RNA-Seq		76	PRJNA232649	SAMN02486865	GEO	SRX399803	0	Illumina HiSeq 2000	SINGLE	cDNA		2013-12-27	289	203	ILLUMINA	2014-04-04	SRR1062241	SRS520094	SRP034750	GSM1299084				Whole embryos	TUAB		public	TRANSCRIPTOMIC	Danio rerio
RNA-Seq		76	PRJNA232649	SAMN02486865	GEO	SRX399803	0	Illumina HiSeq 2000	SINGLE	cDNA		2013-12-27	181	128	ILLUMINA	2014-04-04	SRR1062242	SRS520094	SRP034750	GSM1299084				Whole embryos	TUAB		public	TRANSCRIPTOMIC	Danio rerio
RNA-Seq		76	PRJNA232649	SAMN02486854	GEO	SRX399804	0	Illumina HiSeq 2000	SINGLE	cDNA		2013-12-27	289	184	ILLUMINA	2014-04-04	SRR1062243	SRS520095	SRP034750	GSM1299085				Whole embryos	TUAB		public	TRANSCRIPTOMIC	Danio rerio
RNA-Seq		76	PRJNA232649	SAMN02486854	GEO	SRX399804	0	Illumina HiSeq 2000	SINGLE	cDNA		2013-12-27	289	183	ILLUMINA	2014-04-04	SRR1062244	SRS520095	SRP034750	GSM1299085				Whole embryos	TUAB		public	TRANSCRIPTOMIC	Danio rerio
RNA-Seq		76	PRJNA232649	SAMN02486854	GEO	SRX399804	0	Illumina HiSeq 2000	SINGLE	cDNA		2013-12-27	289	192	ILLUMINA	2014-04-04	SRR1062245	SRS520095	SRP034750	GSM1299085				Whole embryos	TUAB		public	TRANSCRIPTOMIC	Danio rerio
RNA-Seq		76	PRJNA232649	SAMN02486854	GEO	SRX399804	0	Illumina HiSeq 2000	SINGLE	cDNA		2013-12-27	289	184	ILLUMINA	2014-04-04	SRR1062246	SRS520095	SRP034750	GSM1299085				Whole embryos	TUAB		public	TRANSCRIPTOMIC	Danio rerio
RNA-Seq		76	PRJNA232649	SAMN02486854	GEO	SRX399804	0	Illumina HiSeq 2000	SINGLE	cDNA		2013-12-27	289	190	ILLUMINA	2014-04-04	SRR1062247	SRS520095	SRP034750	GSM1299085				Whole embryos	TUAB		public	TRANSCRIPTOMIC	Danio rerio
RNA-Seq		76	PRJNA232649	SAMN02486854	GEO	SRX399804	0	Illumina HiSeq 2000	SINGLE	cDNA		2013-12-27	95	66	ILLUMINA	2014-04-04	SRR1062248	SRS520095	SRP034750	GSM1299085				Whole embryos	TUAB		public	TRANSCRIPTOMIC	Danio rerio
RNA-Seq		76	PRJNA232649	SAMN02486854	GEO	SRX399804	0	Illumina HiSeq 2000	SINGLE	cDNA		2013-12-27	289	191	ILLUMINA	2014-04-04	SRR1062249	SRS520095	SRP034750	GSM1299085				Whole embryos	TUAB		public	TRANSCRIPTOMIC	Danio rerio
RNA-Seq		76	PRJNA232649	SAMN02486854	GEO	SRX399804	0	Illumina HiSeq 2000	SINGLE	cDNA		2013-12-27	289	186	ILLUMINA	2014-04-04	SRR1062250	SRS520095	SRP034750	GSM1299085				Whole embryos	TUAB		public	TRANSCRIPTOMIC	Danio rerio
RNA-Seq		76	PRJNA232649	SAMN02486854	GEO	SRX399804	0	Illumina HiSeq 2000	SINGLE	cDNA		2013-12-27	289	189	ILLUMINA	2014-04-04	SRR1062251	SRS520095	SRP034750	GSM1299085				Whole embryos	TUAB		public	TRANSCRIPTOMIC	Danio rerio
RNA-Seq		76	PRJNA232649	SAMN02486854	GEO	SRX399804	0	Illumina HiSeq 2000	SINGLE	cDNA		2013-12-27	289	187	ILLUMINA	2014-04-04	SRR1062252	SRS520095	SRP034750	GSM1299085				Whole embryos	TUAB		public	TRANSCRIPTOMIC	Danio rerio
RNA-Seq		76	PRJNA232649	SAMN02486854	GEO	SRX399804	0	Illumina HiSeq 2000	SINGLE	cDNA		2013-12-27	289	185	ILLUMINA	2014-04-04	SRR1062253	SRS520095	SRP034750	GSM1299085				Whole embryos	TUAB		public	TRANSCRIPTOMIC	Danio rerio
RNA-Seq		76	PRJNA232649	SAMN02486854	GEO	SRX399804	0	Illumina HiSeq 2000	SINGLE	cDNA		2013-12-27	289	190	ILLUMINA	2014-04-04	SRR1062254	SRS520095	SRP034750	GSM1299085				Whole embryos	TUAB		public	TRANSCRIPTOMIC	Danio rerio
RNA-Seq		76	PRJNA232649	SAMN02486854	GEO	SRX399804	0	Illumina HiSeq 2000	SINGLE	cDNA		2013-12-27	289	185	ILLUMINA	2014-04-04	SRR1062255	SRS520095	SRP034750	GSM1299085				Whole embryos	TUAB		public	TRANSCRIPTOMIC	Danio rerio
RNA-Seq		76	PRJNA232649	SAMN02486854	GEO	SRX399804	0	Illumina HiSeq 2000	SINGLE	cDNA		2013-12-27	289	195	ILLUMINA	2014-04-04	SRR1062256	SRS520095	SRP034750	GSM1299085				Whole embryos	TUAB		public	TRANSCRIPTOMIC	Danio rerio
RNA-Seq		76	PRJNA232649	SAMN02486855	GEO	SRX399805	0	Illumina HiSeq 2000	SINGLE	cDNA		2013-12-27	289	184	ILLUMINA	2014-04-04	SRR1062257	SRS520096	SRP034750	GSM1299086				Whole embryos	TUAB		public	TRANSCRIPTOMIC	Danio rerio
RNA-Seq		76	PRJNA232649	SAMN02486855	GEO	SRX399805	0	Illumina HiSeq 2000	SINGLE	cDNA		2013-12-27	289	188	ILLUMINA	2014-04-04	SRR1062258	SRS520096	SRP034750	GSM1299086				Whole embryos	TUAB		public	TRANSCRIPTOMIC	Danio rerio
RNA-Seq		76	PRJNA232649	SAMN02486855	GEO	SRX399805	0	Illumina HiSeq 2000	SINGLE	cDNA		2013-12-27	289	187	ILLUMINA	2014-04-04	SRR1062259	SRS520096	SRP034750	GSM1299086				Whole embryos	TUAB		public	TRANSCRIPTOMIC	Danio rerio
RNA-Seq		76	PRJNA232649	SAMN02486855	GEO	SRX399805	0	Illumina HiSeq 2000	SINGLE	cDNA		2013-12-27	289	191	ILLUMINA	2014-04-04	SRR1062260	SRS520096	SRP034750	GSM1299086				Whole embryos	TUAB		public	TRANSCRIPTOMIC	Danio rerio
RNA-Seq		76	PRJNA232649	SAMN02486855	GEO	SRX399805	0	Illumina HiSeq 2000	SINGLE	cDNA		2013-12-27	289	185	ILLUMINA	2014-04-04	SRR1062261	SRS520096	SRP034750	GSM1299086				Whole embryos	TUAB		public	TRANSCRIPTOMIC	Danio rerio
RNA-Seq		76	PRJNA232649	SAMN02486855	GEO	SRX399805	0	Illumina HiSeq 2000	SINGLE	cDNA		2013-12-27	273	185	ILLUMINA	2014-04-04	SRR1062262	SRS520096	SRP034750	GSM1299086				Whole embryos	TUAB		public	TRANSCRIPTOMIC	Danio rerio
RNA-Seq		76	PRJNA232649	SAMN02486855	GEO	SRX399805	0	Illumina HiSeq 2000	SINGLE	cDNA		2013-12-27	289	191	ILLUMINA	2014-04-04	SRR1062263	SRS520096	SRP034750	GSM1299086				Whole embryos	TUAB		public	TRANSCRIPTOMIC	Danio rerio
RNA-Seq		76	PRJNA232649	SAMN02486855	GEO	SRX399805	0	Illumina HiSeq 2000	SINGLE	cDNA		2013-12-27	289	188	ILLUMINA	2014-04-04	SRR1062264	SRS520096	SRP034750	GSM1299086				Whole embryos	TUAB		public	TRANSCRIPTOMIC	Danio rerio
RNA-Seq		76	PRJNA232649	SAMN02486855	GEO	SRX399805	0	Illumina HiSeq 2000	SINGLE	cDNA		2013-12-27	289	188	ILLUMINA	2014-04-04	SRR1062265	SRS520096	SRP034750	GSM1299086				Whole embryos	TUAB		public	TRANSCRIPTOMIC	Danio rerio
RNA-Seq		76	PRJNA232649	SAMN02486855	GEO	SRX399805	0	Illumina HiSeq 2000	SINGLE	cDNA		2013-12-27	289	190	ILLUMINA	2014-04-04	SRR1062266	SRS520096	SRP034750	GSM1299086				Whole embryos	TUAB		public	TRANSCRIPTOMIC	Danio rerio
RNA-Seq		76	PRJNA232649	SAMN02486855	GEO	SRX399805	0	Illumina HiSeq 2000	SINGLE	cDNA		2013-12-27	289	182	ILLUMINA	2014-04-04	SRR1062267	SRS520096	SRP034750	GSM1299086				Whole embryos	TUAB		public	TRANSCRIPTOMIC	Danio rerio
RNA-Seq		76	PRJNA232649	SAMN02486855	GEO	SRX399805	0	Illumina HiSeq 2000	SINGLE	cDNA		2013-12-27	289	193	ILLUMINA	2014-04-04	SRR1062268	SRS520096	SRP034750	GSM1299086				Whole embryos	TUAB		public	TRANSCRIPTOMIC	Danio rerio
RNA-Seq		76	PRJNA232649	SAMN02486855	GEO	SRX399805	0	Illumina HiSeq 2000	SINGLE	cDNA		2013-12-27	289	184	ILLUMINA	2014-04-04	SRR1062269	SRS520096	SRP034750	GSM1299086				Whole embryos	TUAB		public	TRANSCRIPTOMIC	Danio rerio
RNA-Seq		76	PRJNA232649	SAMN02486855	GEO	SRX399805	0	Illumina HiSeq 2000	SINGLE	cDNA		2013-12-27	289	192	ILLUMINA	2014-04-04	SRR1062270	SRS520096	SRP034750	GSM1299086				Whole embryos	TUAB		public	TRANSCRIPTOMIC	Danio rerio
RNA-Seq		76	PRJNA232649	SAMN02486862	GEO	SRX399806	0	Illumina HiSeq 2000	SINGLE	cDNA		2013-12-27	289	178	ILLUMINA	2014-04-04	SRR1062271	SRS520097	SRP034750	GSM1299087				Whole embryos	TUAB		public	TRANSCRIPTOMIC	Danio rerio
RNA-Seq		76	PRJNA232649	SAMN02486862	GEO	SRX399806	0	Illumina HiSeq 2000	SINGLE	cDNA		2013-12-27	150	92	ILLUMINA	2014-04-04	SRR1062272	SRS520097	SRP034750	GSM1299087				Whole embryos	TUAB		public	TRANSCRIPTOMIC	Danio rerio
RNA-Seq		76	PRJNA232649	SAMN02486859	GEO	SRX399807	0	Illumina HiSeq 2000	SINGLE	cDNA		2013-12-27	289	178	ILLUMINA	2014-04-04	SRR1062273	SRS520098	SRP034750	GSM1299088				Whole embryos	TUAB		public	TRANSCRIPTOMIC	Danio rerio
RNA-Seq		76	PRJNA232649	SAMN02486859	GEO	SRX399807	0	Illumina HiSeq 2000	SINGLE	cDNA		2013-12-27	289	177	ILLUMINA	2014-04-04	SRR1062274	SRS520098	SRP034750	GSM1299088				Whole embryos	TUAB		public	TRANSCRIPTOMIC	Danio rerio
RNA-Seq		76	PRJNA232649	SAMN02486859	GEO	SRX399807	0	Illumina HiSeq 2000	SINGLE	cDNA		2013-12-27	49	31	ILLUMINA	2014-04-04	SRR1062275	SRS520098	SRP034750	GSM1299088				Whole embryos	TUAB		public	TRANSCRIPTOMIC	Danio rerio
RNA-Seq		76	PRJNA232649	SAMN02486858	GEO	SRX399808	0	Illumina HiSeq 2000	SINGLE	cDNA		2013-12-27	289	178	ILLUMINA	2014-04-04	SRR1062276	SRS520099	SRP034750	GSM1299089				Whole embryos	TUAB		public	TRANSCRIPTOMIC	Danio rerio
RNA-Seq		76	PRJNA232649	SAMN02486858	GEO	SRX399808	0	Illumina HiSeq 2000	SINGLE	cDNA		2013-12-27	138	85	ILLUMINA	2014-04-04	SRR1062277	SRS520099	SRP034750	GSM1299089				Whole embryos	TUAB		public	TRANSCRIPTOMIC	Danio rerio
RNA-Seq		76	PRJNA232649	SAMN02486860	GEO	SRX399809	0	Illumina HiSeq 2000	SINGLE	cDNA		2013-12-27	289	177	ILLUMINA	2014-04-04	SRR1062278	SRS520100	SRP034750	GSM1299090				Whole embryos	TUAB		public	TRANSCRIPTOMIC	Danio rerio
RNA-Seq		76	PRJNA232649	SAMN02486860	GEO	SRX399809	0	Illumina HiSeq 2000	SINGLE	cDNA		2013-12-27	241	147	ILLUMINA	2014-04-04	SRR1062279	SRS520100	SRP034750	GSM1299090				Whole embryos	TUAB		public	TRANSCRIPTOMIC	Danio rerio
RNA-Seq		76	PRJNA232649	SAMN02486863	GEO	SRX399810	0	Illumina HiSeq 2000	SINGLE	cDNA		2013-12-27	289	174	ILLUMINA	2014-04-04	SRR1062280	SRS520101	SRP034750	GSM1299091				Whole embryos	TUAB		public	TRANSCRIPTOMIC	Danio rerio
RNA-Seq		76	PRJNA232649	SAMN02486863	GEO	SRX399810	0	Illumina HiSeq 2000	SINGLE	cDNA		2013-12-27	289	175	ILLUMINA	2014-04-04	SRR1062281	SRS520101	SRP034750	GSM1299091				Whole embryos	TUAB		public	TRANSCRIPTOMIC	Danio rerio
RNA-Seq		76	PRJNA232649	SAMN02486863	GEO	SRX399810	0	Illumina HiSeq 2000	SINGLE	cDNA		2013-12-27	289	176	ILLUMINA	2014-04-04	SRR1062282	SRS520101	SRP034750	GSM1299091				Whole embryos	TUAB		public	TRANSCRIPTOMIC	Danio rerio
RNA-Seq		76	PRJNA232649	SAMN02486863	GEO	SRX399810	0	Illumina HiSeq 2000	SINGLE	cDNA		2013-12-27	289	177	ILLUMINA	2014-04-04	SRR1062283	SRS520101	SRP034750	GSM1299091				Whole embryos	TUAB		public	TRANSCRIPTOMIC	Danio rerio
RNA-Seq		76	PRJNA232649	SAMN02486863	GEO	SRX399810	0	Illumina HiSeq 2000	SINGLE	cDNA		2013-12-27	29	18	ILLUMINA	2014-04-04	SRR1062284	SRS520101	SRP034750	GSM1299091				Whole embryos	TUAB		public	TRANSCRIPTOMIC	Danio rerio
RNA-Seq		76	PRJNA232649	SAMN02486861	GEO	SRX399811	0	Illumina HiSeq 2000	SINGLE	cDNA		2013-12-27	289	178	ILLUMINA	2014-04-04	SRR1062285	SRS520102	SRP034750	GSM1299092				Whole embryos	TUAB		public	TRANSCRIPTOMIC	Danio rerio
RNA-Seq		76	PRJNA232649	SAMN02486861	GEO	SRX399811	0	Illumina HiSeq 2000	SINGLE	cDNA		2013-12-27	289	186	ILLUMINA	2014-04-04	SRR1062286	SRS520102	SRP034750	GSM1299092				Whole embryos	TUAB		public	TRANSCRIPTOMIC	Danio rerio
RNA-Seq		76	PRJNA232649	SAMN02486861	GEO	SRX399811	0	Illumina HiSeq 2000	SINGLE	cDNA		2013-12-27	289	181	ILLUMINA	2014-04-04	SRR1062287	SRS520102	SRP034750	GSM1299092				Whole embryos	TUAB		public	TRANSCRIPTOMIC	Danio rerio
RNA-Seq		76	PRJNA232649	SAMN02486861	GEO	SRX399811	0	Illumina HiSeq 2000	SINGLE	cDNA		2013-12-27	289	184	ILLUMINA	2014-04-04	SRR1062288	SRS520102	SRP034750	GSM1299092				Whole embryos	TUAB		public	TRANSCRIPTOMIC	Danio rerio
RNA-Seq		76	PRJNA232649	SAMN02486861	GEO	SRX399811	0	Illumina HiSeq 2000	SINGLE	cDNA		2013-12-27	289	186	ILLUMINA	2014-04-04	SRR1062289	SRS520102	SRP034750	GSM1299092				Whole embryos	TUAB		public	TRANSCRIPTOMIC	Danio rerio
RNA-Seq		76	PRJNA232649	SAMN02486861	GEO	SRX399811	0	Illumina HiSeq 2000	SINGLE	cDNA		2013-12-27	289	184	ILLUMINA	2014-04-04	SRR1062290	SRS520102	SRP034750	GSM1299092				Whole embryos	TUAB		public	TRANSCRIPTOMIC	Danio rerio
RNA-Seq		76	PRJNA232649	SAMN02486861	GEO	SRX399811	0	Illumina HiSeq 2000	SINGLE	cDNA		2013-12-27	289	189	ILLUMINA	2014-04-04	SRR1062291	SRS520102	SRP034750	GSM1299092				Whole embryos	TUAB		public	TRANSCRIPTOMIC	Danio rerio
RNA-Seq		76	PRJNA232649	SAMN02486861	GEO	SRX399811	0	Illumina HiSeq 2000	SINGLE	cDNA		2013-12-27	289	182	ILLUMINA	2014-04-04	SRR1062292	SRS520102	SRP034750	GSM1299092				Whole embryos	TUAB		public	TRANSCRIPTOMIC	Danio rerio
RNA-Seq		76	PRJNA232649	SAMN02486861	GEO	SRX399811	0	Illumina HiSeq 2000	SINGLE	cDNA		2013-12-27	226	152	ILLUMINA	2014-04-04	SRR1062293	SRS520102	SRP034750	GSM1299092				Whole embryos	TUAB		public	TRANSCRIPTOMIC	Danio rerio
RNA-Seq		76	PRJNA232649	SAMN02486866	GEO	SRX399812	0	Illumina HiSeq 2000	SINGLE	cDNA		2013-12-27	289	180	ILLUMINA	2014-04-04	SRR1062294	SRS520103	SRP034750	GSM1299093				Whole embryos	TUAB		public	TRANSCRIPTOMIC	Danio rerio
RNA-Seq		76	PRJNA232649	SAMN02486866	GEO	SRX399812	0	Illumina HiSeq 2000	SINGLE	cDNA		2013-12-27	289	190	ILLUMINA	2014-04-04	SRR1062295	SRS520103	SRP034750	GSM1299093				Whole embryos	TUAB		public	TRANSCRIPTOMIC	Danio rerio
RNA-Seq		76	PRJNA232649	SAMN02486866	GEO	SRX399812	0	Illumina HiSeq 2000	SINGLE	cDNA		2013-12-27	289	182	ILLUMINA	2014-04-04	SRR1062296	SRS520103	SRP034750	GSM1299093				Whole embryos	TUAB		public	TRANSCRIPTOMIC	Danio rerio
RNA-Seq		76	PRJNA232649	SAMN02486866	GEO	SRX399812	0	Illumina HiSeq 2000	SINGLE	cDNA		2013-12-27	289	189	ILLUMINA	2014-04-04	SRR1062297	SRS520103	SRP034750	GSM1299093				Whole embryos	TUAB		public	TRANSCRIPTOMIC	Danio rerio
RNA-Seq		76	PRJNA232649	SAMN02486866	GEO	SRX399812	0	Illumina HiSeq 2000	SINGLE	cDNA		2013-12-27	289	185	ILLUMINA	2014-04-04	SRR1062298	SRS520103	SRP034750	GSM1299093				Whole embryos	TUAB		public	TRANSCRIPTOMIC	Danio rerio
RNA-Seq		76	PRJNA232649	SAMN02486866	GEO	SRX399812	0	Illumina HiSeq 2000	SINGLE	cDNA		2013-12-27	289	190	ILLUMINA	2014-04-04	SRR1062299	SRS520103	SRP034750	GSM1299093				Whole embryos	TUAB		public	TRANSCRIPTOMIC	Danio rerio
RNA-Seq		76	PRJNA232649	SAMN02486866	GEO	SRX399812	0	Illumina HiSeq 2000	SINGLE	cDNA		2013-12-27	289	186	ILLUMINA	2014-04-04	SRR1062300	SRS520103	SRP034750	GSM1299093				Whole embryos	TUAB		public	TRANSCRIPTOMIC	Danio rerio
RNA-Seq		76	PRJNA232649	SAMN02486866	GEO	SRX399812	0	Illumina HiSeq 2000	SINGLE	cDNA		2013-12-27	289	189	ILLUMINA	2014-04-04	SRR1062301	SRS520103	SRP034750	GSM1299093				Whole embryos	TUAB		public	TRANSCRIPTOMIC	Danio rerio
RNA-Seq		76	PRJNA232649	SAMN02486866	GEO	SRX399812	0	Illumina HiSeq 2000	SINGLE	cDNA		2013-12-27	90	63	ILLUMINA	2014-04-04	SRR1062302	SRS520103	SRP034750	GSM1299093				Whole embryos	TUAB		public	TRANSCRIPTOMIC	Danio rerio
RNA-Seq		76	PRJNA232649	SAMN02486864	GEO	SRX399813	0	Illumina HiSeq 2000	SINGLE	cDNA		2013-12-27	289	185	ILLUMINA	2014-04-04	SRR1062303	SRS520104	SRP034750	GSM1299094				Whole embryos	TUAB		public	TRANSCRIPTOMIC	Danio rerio
RNA-Seq		76	PRJNA232649	SAMN02486864	GEO	SRX399813	0	Illumina HiSeq 2000	SINGLE	cDNA		2013-12-27	289	194	ILLUMINA	2014-04-04	SRR1062304	SRS520104	SRP034750	GSM1299094				Whole embryos	TUAB		public	TRANSCRIPTOMIC	Danio rerio
RNA-Seq		76	PRJNA232649	SAMN02486864	GEO	SRX399813	0	Illumina HiSeq 2000	SINGLE	cDNA		2013-12-27	289	187	ILLUMINA	2014-04-04	SRR1062305	SRS520104	SRP034750	GSM1299094				Whole embryos	TUAB		public	TRANSCRIPTOMIC	Danio rerio
RNA-Seq		76	PRJNA232649	SAMN02486864	GEO	SRX399813	0	Illumina HiSeq 2000	SINGLE	cDNA		2013-12-27	289	193	ILLUMINA	2014-04-04	SRR1062306	SRS520104	SRP034750	GSM1299094				Whole embryos	TUAB		public	TRANSCRIPTOMIC	Danio rerio
RNA-Seq		76	PRJNA232649	SAMN02486864	GEO	SRX399813	0	Illumina HiSeq 2000	SINGLE	cDNA		2013-12-27	289	190	ILLUMINA	2014-04-04	SRR1062307	SRS520104	SRP034750	GSM1299094				Whole embryos	TUAB		public	TRANSCRIPTOMIC	Danio rerio
RNA-Seq		76	PRJNA232649	SAMN02486864	GEO	SRX399813	0	Illumina HiSeq 2000	SINGLE	cDNA		2013-12-27	289	194	ILLUMINA	2014-04-04	SRR1062308	SRS520104	SRP034750	GSM1299094				Whole embryos	TUAB		public	TRANSCRIPTOMIC	Danio rerio
RNA-Seq		76	PRJNA232649	SAMN02486864	GEO	SRX399813	0	Illumina HiSeq 2000	SINGLE	cDNA		2013-12-27	289	191	ILLUMINA	2014-04-04	SRR1062309	SRS520104	SRP034750	GSM1299094				Whole embryos	TUAB		public	TRANSCRIPTOMIC	Danio rerio
RNA-Seq		76	PRJNA232649	SAMN02486864	GEO	SRX399813	0	Illumina HiSeq 2000	SINGLE	cDNA		2013-12-27	289	193	ILLUMINA	2014-04-04	SRR1062310	SRS520104	SRP034750	GSM1299094				Whole embryos	TUAB		public	TRANSCRIPTOMIC	Danio rerio
RNA-Seq		76	PRJNA232649	SAMN02486864	GEO	SRX399813	0	Illumina HiSeq 2000	SINGLE	cDNA		2013-12-27	91	64	ILLUMINA	2014-04-04	SRR1062311	SRS520104	SRP034750	GSM1299094				Whole embryos	TUAB		public	TRANSCRIPTOMIC	Danio rerio
RNA-Seq		76	PRJNA232649	SAMN02486869	GEO	SRX399814	0	Illumina HiSeq 2000	SINGLE	cDNA		2013-12-27	289	204	ILLUMINA	2014-04-04	SRR1062312	SRS520105	SRP034750	GSM1299095				Whole embryos	TUAB		public	TRANSCRIPTOMIC	Danio rerio
RNA-Seq		76	PRJNA232649	SAMN02486869	GEO	SRX399814	0	Illumina HiSeq 2000	SINGLE	cDNA		2013-12-27	289	207	ILLUMINA	2014-04-04	SRR1062313	SRS520105	SRP034750	GSM1299095				Whole embryos	TUAB		public	TRANSCRIPTOMIC	Danio rerio
RNA-Seq		76	PRJNA232649	SAMN02486869	GEO	SRX399814	0	Illumina HiSeq 2000	SINGLE	cDNA		2013-12-27	289	206	ILLUMINA	2014-04-04	SRR1062314	SRS520105	SRP034750	GSM1299095				Whole embryos	TUAB		public	TRANSCRIPTOMIC	Danio rerio
RNA-Seq		76	PRJNA232649	SAMN02486869	GEO	SRX399814	0	Illumina HiSeq 2000	SINGLE	cDNA		2013-12-27	197	140	ILLUMINA	2014-04-04	SRR1062315	SRS520105	SRP034750	GSM1299095				Whole embryos	TUAB		public	TRANSCRIPTOMIC	Danio rerio
RNA-Seq		76	PRJNA232649	SAMN02486867	GEO	SRX399815	0	Illumina HiSeq 2000	SINGLE	cDNA		2013-12-27	289	205	ILLUMINA	2014-04-04	SRR1062316	SRS520106	SRP034750	GSM1299096				Whole embryos	TUAB		public	TRANSCRIPTOMIC	Danio rerio
RNA-Seq		76	PRJNA232649	SAMN02486867	GEO	SRX399815	0	Illumina HiSeq 2000	SINGLE	cDNA		2013-12-27	289	207	ILLUMINA	2014-04-04	SRR1062317	SRS520106	SRP034750	GSM1299096				Whole embryos	TUAB		public	TRANSCRIPTOMIC	Danio rerio
RNA-Seq		76	PRJNA232649	SAMN02486867	GEO	SRX399815	0	Illumina HiSeq 2000	SINGLE	cDNA		2013-12-27	289	205	ILLUMINA	2014-04-04	SRR1062318	SRS520106	SRP034750	GSM1299096				Whole embryos	TUAB		public	TRANSCRIPTOMIC	Danio rerio
RNA-Seq		76	PRJNA232649	SAMN02486867	GEO	SRX399815	0	Illumina HiSeq 2000	SINGLE	cDNA		2013-12-27	226	161	ILLUMINA	2014-04-04	SRR1062319	SRS520106	SRP034750	GSM1299096				Whole embryos	TUAB		public	TRANSCRIPTOMIC	Danio rerio
RNA-Seq		76	PRJNA232649	SAMN02486868	GEO	SRX399816	0	Illumina HiSeq 2000	SINGLE	cDNA		2013-12-27	5	4	ILLUMINA	2014-04-04	SRR1062320	SRS520107	SRP034750	GSM1299097				Whole embryos	TUAB		public	TRANSCRIPTOMIC	Danio rerio
RNA-Seq		76	PRJNA232649	SAMN02486871	GEO	SRX399817	0	Illumina HiSeq 2000	SINGLE	cDNA		2013-12-27	289	204	ILLUMINA	2014-04-04	SRR1062321	SRS520108	SRP034750	GSM1299098				Whole embryos	TUAB		public	TRANSCRIPTOMIC	Danio rerio
RNA-Seq		76	PRJNA232649	SAMN02486871	GEO	SRX399817	0	Illumina HiSeq 2000	SINGLE	cDNA		2013-12-27	56	42	ILLUMINA	2014-04-04	SRR1062322	SRS520108	SRP034750	GSM1299098				Whole embryos	TUAB		public	TRANSCRIPTOMIC	Danio rerio
RNA-Seq		76	PRJNA232649	SAMN02486871	GEO	SRX399817	0	Illumina HiSeq 2000	SINGLE	cDNA		2013-12-27	289	209	ILLUMINA	2014-04-04	SRR1062323	SRS520108	SRP034750	GSM1299098				Whole embryos	TUAB		public	TRANSCRIPTOMIC	Danio rerio
RNA-Seq		76	PRJNA232649	SAMN02486871	GEO	SRX399817	0	Illumina HiSeq 2000	SINGLE	cDNA		2013-12-27	289	208	ILLUMINA	2014-04-04	SRR1062324	SRS520108	SRP034750	GSM1299098				Whole embryos	TUAB		public	TRANSCRIPTOMIC	Danio rerio
RNA-Seq		76	PRJNA232649	SAMN02486871	GEO	SRX399817	0	Illumina HiSeq 2000	SINGLE	cDNA		2013-12-27	289	203	ILLUMINA	2014-04-04	SRR1062325	SRS520108	SRP034750	GSM1299098				Whole embryos	TUAB		public	TRANSCRIPTOMIC	Danio rerio
RNA-Seq		76	PRJNA232649	SAMN02486871	GEO	SRX399817	0	Illumina HiSeq 2000	SINGLE	cDNA		2013-12-27	289	210	ILLUMINA	2014-04-04	SRR1062326	SRS520108	SRP034750	GSM1299098				Whole embryos	TUAB		public	TRANSCRIPTOMIC	Danio rerio
RNA-Seq		76	PRJNA232649	SAMN02486871	GEO	SRX399817	0	Illumina HiSeq 2000	SINGLE	cDNA		2013-12-27	289	210	ILLUMINA	2014-04-04	SRR1062327	SRS520108	SRP034750	GSM1299098				Whole embryos	TUAB		public	TRANSCRIPTOMIC	Danio rerio
RNA-Seq		76	PRJNA232649	SAMN02486871	GEO	SRX399817	0	Illumina HiSeq 2000	SINGLE	cDNA		2013-12-27	289	203	ILLUMINA	2014-04-04	SRR1062328	SRS520108	SRP034750	GSM1299098				Whole embryos	TUAB		public	TRANSCRIPTOMIC	Danio rerio
RNA-Seq		76	PRJNA232649	SAMN02486871	GEO	SRX399817	0	Illumina HiSeq 2000	SINGLE	cDNA		2013-12-27	289	208	ILLUMINA	2014-04-04	SRR1062329	SRS520108	SRP034750	GSM1299098				Whole embryos	TUAB		public	TRANSCRIPTOMIC	Danio rerio
RNA-Seq		76	PRJNA232649	SAMN02486871	GEO	SRX399817	0	Illumina HiSeq 2000	SINGLE	cDNA		2013-12-27	289	206	ILLUMINA	2014-04-04	SRR1062330	SRS520108	SRP034750	GSM1299098				Whole embryos	TUAB		public	TRANSCRIPTOMIC	Danio rerio
RNA-Seq		76	PRJNA232649	SAMN02486870	GEO	SRX399818	0	Illumina HiSeq 2000	SINGLE	cDNA		2013-12-27	289	204	ILLUMINA	2014-04-04	SRR1062331	SRS520109	SRP034750	GSM1299099				Whole embryos	TUAB		public	TRANSCRIPTOMIC	Danio rerio
RNA-Seq		76	PRJNA232649	SAMN02486870	GEO	SRX399818	0	Illumina HiSeq 2000	SINGLE	cDNA		2013-12-27	99	74	ILLUMINA	2014-04-04	SRR1062332	SRS520109	SRP034750	GSM1299099				Whole embryos	TUAB		public	TRANSCRIPTOMIC	Danio rerio
RNA-Seq		76	PRJNA232649	SAMN02486870	GEO	SRX399818	0	Illumina HiSeq 2000	SINGLE	cDNA		2013-12-27	289	209	ILLUMINA	2014-04-04	SRR1062333	SRS520109	SRP034750	GSM1299099				Whole embryos	TUAB		public	TRANSCRIPTOMIC	Danio rerio
RNA-Seq		76	PRJNA232649	SAMN02486870	GEO	SRX399818	0	Illumina HiSeq 2000	SINGLE	cDNA		2013-12-27	289	208	ILLUMINA	2014-04-04	SRR1062334	SRS520109	SRP034750	GSM1299099				Whole embryos	TUAB		public	TRANSCRIPTOMIC	Danio rerio
RNA-Seq		76	PRJNA232649	SAMN02486870	GEO	SRX399818	0	Illumina HiSeq 2000	SINGLE	cDNA		2013-12-27	289	204	ILLUMINA	2014-04-04	SRR1062335	SRS520109	SRP034750	GSM1299099				Whole embryos	TUAB		public	TRANSCRIPTOMIC	Danio rerio
RNA-Seq		76	PRJNA232649	SAMN02486870	GEO	SRX399818	0	Illumina HiSeq 2000	SINGLE	cDNA		2013-12-27	289	211	ILLUMINA	2014-04-04	SRR1062336	SRS520109	SRP034750	GSM1299099				Whole embryos	TUAB		public	TRANSCRIPTOMIC	Danio rerio
RNA-Seq		76	PRJNA232649	SAMN02486870	GEO	SRX399818	0	Illumina HiSeq 2000	SINGLE	cDNA		2013-12-27	289	208	ILLUMINA	2014-04-04	SRR1062337	SRS520109	SRP034750	GSM1299099				Whole embryos	TUAB		public	TRANSCRIPTOMIC	Danio rerio
RNA-Seq		76	PRJNA232649	SAMN02486870	GEO	SRX399818	0	Illumina HiSeq 2000	SINGLE	cDNA		2013-12-27	289	204	ILLUMINA	2014-04-04	SRR1062338	SRS520109	SRP034750	GSM1299099				Whole embryos	TUAB		public	TRANSCRIPTOMIC	Danio rerio
RNA-Seq		76	PRJNA232649	SAMN02486870	GEO	SRX399818	0	Illumina HiSeq 2000	SINGLE	cDNA		2013-12-27	289	209	ILLUMINA	2014-04-04	SRR1062339	SRS520109	SRP034750	GSM1299099				Whole embryos	TUAB		public	TRANSCRIPTOMIC	Danio rerio
RNA-Seq		76	PRJNA232649	SAMN02486870	GEO	SRX399818	0	Illumina HiSeq 2000	SINGLE	cDNA		2013-12-27	289	204	ILLUMINA	2014-04-04	SRR1062340	SRS520109	SRP034750	GSM1299099				Whole embryos	TUAB		public	TRANSCRIPTOMIC	Danio rerio
RNA-Seq		76	PRJNA232649	SAMN02486872	GEO	SRX399819	0	Illumina HiSeq 2000	SINGLE	cDNA		2013-12-27	289	187	ILLUMINA	2014-04-04	SRR1062341	SRS520110	SRP034750	GSM1299100				Whole embryos	TUAB		public	TRANSCRIPTOMIC	Danio rerio
RNA-Seq		76	PRJNA232649	SAMN02486872	GEO	SRX399819	0	Illumina HiSeq 2000	SINGLE	cDNA		2013-12-27	289	194	ILLUMINA	2014-04-04	SRR1062342	SRS520110	SRP034750	GSM1299100				Whole embryos	TUAB		public	TRANSCRIPTOMIC	Danio rerio
RNA-Seq		76	PRJNA232649	SAMN02486872	GEO	SRX399819	0	Illumina HiSeq 2000	SINGLE	cDNA		2013-12-27	289	205	ILLUMINA	2014-04-04	SRR1062343	SRS520110	SRP034750	GSM1299100				Whole embryos	TUAB		public	TRANSCRIPTOMIC	Danio rerio
RNA-Seq		76	PRJNA232649	SAMN02486872	GEO	SRX399819	0	Illumina HiSeq 2000	SINGLE	cDNA		2013-12-27	289	184	ILLUMINA	2014-04-04	SRR1062344	SRS520110	SRP034750	GSM1299100				Whole embryos	TUAB		public	TRANSCRIPTOMIC	Danio rerio
RNA-Seq		76	PRJNA232649	SAMN02486872	GEO	SRX399819	0	Illumina HiSeq 2000	SINGLE	cDNA		2013-12-27	289	194	ILLUMINA	2014-04-04	SRR1062345	SRS520110	SRP034750	GSM1299100				Whole embryos	TUAB		public	TRANSCRIPTOMIC	Danio rerio
RNA-Seq		76	PRJNA232649	SAMN02486872	GEO	SRX399819	0	Illumina HiSeq 2000	SINGLE	cDNA		2013-12-27	289	198	ILLUMINA	2014-04-04	SRR1062346	SRS520110	SRP034750	GSM1299100				Whole embryos	TUAB		public	TRANSCRIPTOMIC	Danio rerio
RNA-Seq		76	PRJNA232649	SAMN02486872	GEO	SRX399819	0	Illumina HiSeq 2000	SINGLE	cDNA		2013-12-27	289	187	ILLUMINA	2014-04-04	SRR1062347	SRS520110	SRP034750	GSM1299100				Whole embryos	TUAB		public	TRANSCRIPTOMIC	Danio rerio
RNA-Seq		76	PRJNA232649	SAMN02486872	GEO	SRX399819	0	Illumina HiSeq 2000	SINGLE	cDNA		2013-12-27	289	199	ILLUMINA	2014-04-04	SRR1062348	SRS520110	SRP034750	GSM1299100				Whole embryos	TUAB		public	TRANSCRIPTOMIC	Danio rerio
RNA-Seq		76	PRJNA232649	SAMN02486872	GEO	SRX399819	0	Illumina HiSeq 2000	SINGLE	cDNA		2013-12-27	123	88	ILLUMINA	2014-04-04	SRR1062349	SRS520110	SRP034750	GSM1299100				Whole embryos	TUAB		public	TRANSCRIPTOMIC	Danio rerio
RNA-Seq		76	PRJNA232649	SAMN02486872	GEO	SRX399819	0	Illumina HiSeq 2000	SINGLE	cDNA		2013-12-27	289	197	ILLUMINA	2014-04-04	SRR1062350	SRS520110	SRP034750	GSM1299100				Whole embryos	TUAB		public	TRANSCRIPTOMIC	Danio rerio
RNA-Seq		76	PRJNA232649	SAMN02486872	GEO	SRX399819	0	Illumina HiSeq 2000	SINGLE	cDNA		2013-12-27	289	202	ILLUMINA	2014-04-04	SRR1062351	SRS520110	SRP034750	GSM1299100				Whole embryos	TUAB		public	TRANSCRIPTOMIC	Danio rerio
RNA-Seq		76	PRJNA232649	SAMN02486872	GEO	SRX399819	0	Illumina HiSeq 2000	SINGLE	cDNA		2013-12-27	289	187	ILLUMINA	2014-04-04	SRR1062352	SRS520110	SRP034750	GSM1299100				Whole embryos	TUAB		public	TRANSCRIPTOMIC	Danio rerio
RNA-Seq		76	PRJNA232649	SAMN02486872	GEO	SRX399819	0	Illumina HiSeq 2000	SINGLE	cDNA		2013-12-27	289	198	ILLUMINA	2014-04-04	SRR1062353	SRS520110	SRP034750	GSM1299100				Whole embryos	TUAB		public	TRANSCRIPTOMIC	Danio rerio
RNA-Seq		76	PRJNA232649	SAMN02486872	GEO	SRX399819	0	Illumina HiSeq 2000	SINGLE	cDNA		2013-12-27	289	196	ILLUMINA	2014-04-04	SRR1062354	SRS520110	SRP034750	GSM1299100				Whole embryos	TUAB		public	TRANSCRIPTOMIC	Danio rerio
RNA-Seq		76	PRJNA232649	SAMN02486872	GEO	SRX399819	0	Illumina HiSeq 2000	SINGLE	cDNA		2013-12-27	289	191	ILLUMINA	2014-04-04	SRR1062355	SRS520110	SRP034750	GSM1299100				Whole embryos	TUAB		public	TRANSCRIPTOMIC	Danio rerio
RNA-Seq		76	PRJNA232649	SAMN02486872	GEO	SRX399819	0	Illumina HiSeq 2000	SINGLE	cDNA		2013-12-27	289	203	ILLUMINA	2014-04-04	SRR1062356	SRS520110	SRP034750	GSM1299100				Whole embryos	TUAB		public	TRANSCRIPTOMIC	Danio rerio
RNA-Seq		76	PRJNA232649	SAMN02486872	GEO	SRX399819	0	Illumina HiSeq 2000	SINGLE	cDNA		2013-12-27	289	191	ILLUMINA	2014-04-04	SRR1062357	SRS520110	SRP034750	GSM1299100				Whole embryos	TUAB		public	TRANSCRIPTOMIC	Danio rerio
RNA-Seq		76	PRJNA232649	SAMN02486879	GEO	SRX399820	0	Illumina HiSeq 2000	SINGLE	cDNA		2013-12-27	289	200	ILLUMINA	2014-04-04	SRR1062358	SRS520111	SRP034750	GSM1299101				Whole embryos	TUAB		public	TRANSCRIPTOMIC	Danio rerio
RNA-Seq		76	PRJNA232649	SAMN02486879	GEO	SRX399820	0	Illumina HiSeq 2000	SINGLE	cDNA		2013-12-27	289	204	ILLUMINA	2014-04-04	SRR1062359	SRS520111	SRP034750	GSM1299101				Whole embryos	TUAB		public	TRANSCRIPTOMIC	Danio rerio
RNA-Seq		76	PRJNA232649	SAMN02486879	GEO	SRX399820	0	Illumina HiSeq 2000	SINGLE	cDNA		2013-12-27	289	210	ILLUMINA	2014-04-04	SRR1062360	SRS520111	SRP034750	GSM1299101				Whole embryos	TUAB		public	TRANSCRIPTOMIC	Danio rerio
RNA-Seq		76	PRJNA232649	SAMN02486879	GEO	SRX399820	0	Illumina HiSeq 2000	SINGLE	cDNA		2013-12-27	289	213	ILLUMINA	2014-04-04	SRR1062361	SRS520111	SRP034750	GSM1299101				Whole embryos	TUAB		public	TRANSCRIPTOMIC	Danio rerio
RNA-Seq		76	PRJNA232649	SAMN02486879	GEO	SRX399820	0	Illumina HiSeq 2000	SINGLE	cDNA		2013-12-27	289	207	ILLUMINA	2014-04-04	SRR1062362	SRS520111	SRP034750	GSM1299101				Whole embryos	TUAB		public	TRANSCRIPTOMIC	Danio rerio
RNA-Seq		76	PRJNA232649	SAMN02486879	GEO	SRX399820	0	Illumina HiSeq 2000	SINGLE	cDNA		2013-12-27	289	198	ILLUMINA	2014-04-04	SRR1062363	SRS520111	SRP034750	GSM1299101				Whole embryos	TUAB		public	TRANSCRIPTOMIC	Danio rerio
RNA-Seq		76	PRJNA232649	SAMN02486879	GEO	SRX399820	0	Illumina HiSeq 2000	SINGLE	cDNA		2013-12-27	289	201	ILLUMINA	2014-04-04	SRR1062364	SRS520111	SRP034750	GSM1299101				Whole embryos	TUAB		public	TRANSCRIPTOMIC	Danio rerio
RNA-Seq		76	PRJNA232649	SAMN02486879	GEO	SRX399820	0	Illumina HiSeq 2000	SINGLE	cDNA		2013-12-27	289	205	ILLUMINA	2014-04-04	SRR1062365	SRS520111	SRP034750	GSM1299101				Whole embryos	TUAB		public	TRANSCRIPTOMIC	Danio rerio
RNA-Seq		76	PRJNA232649	SAMN02486879	GEO	SRX399820	0	Illumina HiSeq 2000	SINGLE	cDNA		2013-12-27	289	210	ILLUMINA	2014-04-04	SRR1062366	SRS520111	SRP034750	GSM1299101				Whole embryos	TUAB		public	TRANSCRIPTOMIC	Danio rerio
RNA-Seq		76	PRJNA232649	SAMN02486879	GEO	SRX399820	0	Illumina HiSeq 2000	SINGLE	cDNA		2013-12-27	289	214	ILLUMINA	2014-04-04	SRR1062367	SRS520111	SRP034750	GSM1299101				Whole embryos	TUAB		public	TRANSCRIPTOMIC	Danio rerio
RNA-Seq		76	PRJNA232649	SAMN02486879	GEO	SRX399820	0	Illumina HiSeq 2000	SINGLE	cDNA		2013-12-27	289	212	ILLUMINA	2014-04-04	SRR1062368	SRS520111	SRP034750	GSM1299101				Whole embryos	TUAB		public	TRANSCRIPTOMIC	Danio rerio
RNA-Seq		76	PRJNA232649	SAMN02486879	GEO	SRX399820	0	Illumina HiSeq 2000	SINGLE	cDNA		2013-12-27	289	202	ILLUMINA	2014-04-04	SRR1062369	SRS520111	SRP034750	GSM1299101				Whole embryos	TUAB		public	TRANSCRIPTOMIC	Danio rerio
RNA-Seq		76	PRJNA232649	SAMN02486879	GEO	SRX399820	0	Illumina HiSeq 2000	SINGLE	cDNA		2013-12-27	289	201	ILLUMINA	2014-04-04	SRR1062370	SRS520111	SRP034750	GSM1299101				Whole embryos	TUAB		public	TRANSCRIPTOMIC	Danio rerio
RNA-Seq		76	PRJNA232649	SAMN02486879	GEO	SRX399820	0	Illumina HiSeq 2000	SINGLE	cDNA		2013-12-27	289	202	ILLUMINA	2014-04-04	SRR1062371	SRS520111	SRP034750	GSM1299101				Whole embryos	TUAB		public	TRANSCRIPTOMIC	Danio rerio
RNA-Seq		76	PRJNA232649	SAMN02486879	GEO	SRX399820	0	Illumina HiSeq 2000	SINGLE	cDNA		2013-12-27	289	204	ILLUMINA	2014-04-04	SRR1062372	SRS520111	SRP034750	GSM1299101				Whole embryos	TUAB		public	TRANSCRIPTOMIC	Danio rerio
RNA-Seq		76	PRJNA232649	SAMN02486879	GEO	SRX399820	0	Illumina HiSeq 2000	SINGLE	cDNA		2013-12-27	289	209	ILLUMINA	2014-04-04	SRR1062373	SRS520111	SRP034750	GSM1299101				Whole embryos	TUAB		public	TRANSCRIPTOMIC	Danio rerio
RNA-Seq		76	PRJNA232649	SAMN02486879	GEO	SRX399820	0	Illumina HiSeq 2000	SINGLE	cDNA		2013-12-27	289	214	ILLUMINA	2014-04-04	SRR1062374	SRS520111	SRP034750	GSM1299101				Whole embryos	TUAB		public	TRANSCRIPTOMIC	Danio rerio
RNA-Seq		76	PRJNA232649	SAMN02486879	GEO	SRX399820	0	Illumina HiSeq 2000	SINGLE	cDNA		2013-12-27	289	215	ILLUMINA	2014-04-04	SRR1062375	SRS520111	SRP034750	GSM1299101				Whole embryos	TUAB		public	TRANSCRIPTOMIC	Danio rerio
RNA-Seq		76	PRJNA232649	SAMN02486879	GEO	SRX399820	0	Illumina HiSeq 2000	SINGLE	cDNA		2013-12-27	289	198	ILLUMINA	2014-04-04	SRR1062376	SRS520111	SRP034750	GSM1299101				Whole embryos	TUAB		public	TRANSCRIPTOMIC	Danio rerio
RNA-Seq		76	PRJNA232649	SAMN02486879	GEO	SRX399820	0	Illumina HiSeq 2000	SINGLE	cDNA		2013-12-27	289	199	ILLUMINA	2014-04-04	SRR1062377	SRS520111	SRP034750	GSM1299101				Whole embryos	TUAB		public	TRANSCRIPTOMIC	Danio rerio
RNA-Seq		76	PRJNA232649	SAMN02486879	GEO	SRX399820	0	Illumina HiSeq 2000	SINGLE	cDNA		2013-12-27	289	201	ILLUMINA	2014-04-04	SRR1062378	SRS520111	SRP034750	GSM1299101				Whole embryos	TUAB		public	TRANSCRIPTOMIC	Danio rerio
RNA-Seq		76	PRJNA232649	SAMN02486879	GEO	SRX399820	0	Illumina HiSeq 2000	SINGLE	cDNA		2013-12-27	289	206	ILLUMINA	2014-04-04	SRR1062379	SRS520111	SRP034750	GSM1299101				Whole embryos	TUAB		public	TRANSCRIPTOMIC	Danio rerio
RNA-Seq		76	PRJNA232649	SAMN02486879	GEO	SRX399820	0	Illumina HiSeq 2000	SINGLE	cDNA		2013-12-27	289	203	ILLUMINA	2014-04-04	SRR1062380	SRS520111	SRP034750	GSM1299101				Whole embryos	TUAB		public	TRANSCRIPTOMIC	Danio rerio
RNA-Seq		76	PRJNA232649	SAMN02486879	GEO	SRX399820	0	Illumina HiSeq 2000	SINGLE	cDNA		2013-12-27	289	210	ILLUMINA	2014-04-04	SRR1062381	SRS520111	SRP034750	GSM1299101				Whole embryos	TUAB		public	TRANSCRIPTOMIC	Danio rerio
RNA-Seq		76	PRJNA232649	SAMN02486879	GEO	SRX399820	0	Illumina HiSeq 2000	SINGLE	cDNA		2013-12-27	289	214	ILLUMINA	2014-04-04	SRR1062382	SRS520111	SRP034750	GSM1299101				Whole embryos	TUAB		public	TRANSCRIPTOMIC	Danio rerio
RNA-Seq		76	PRJNA232649	SAMN02486879	GEO	SRX399820	0	Illumina HiSeq 2000	SINGLE	cDNA		2013-12-27	289	199	ILLUMINA	2014-04-04	SRR1062383	SRS520111	SRP034750	GSM1299101				Whole embryos	TUAB		public	TRANSCRIPTOMIC	Danio rerio
RNA-Seq		76	PRJNA232649	SAMN02486879	GEO	SRX399820	0	Illumina HiSeq 2000	SINGLE	cDNA		2013-12-27	289	197	ILLUMINA	2014-04-04	SRR1062384	SRS520111	SRP034750	GSM1299101				Whole embryos	TUAB		public	TRANSCRIPTOMIC	Danio rerio
RNA-Seq		76	PRJNA232649	SAMN02486879	GEO	SRX399820	0	Illumina HiSeq 2000	SINGLE	cDNA		2013-12-27	289	200	ILLUMINA	2014-04-04	SRR1062385	SRS520111	SRP034750	GSM1299101				Whole embryos	TUAB		public	TRANSCRIPTOMIC	Danio rerio
RNA-Seq		76	PRJNA232649	SAMN02486879	GEO	SRX399820	0	Illumina HiSeq 2000	SINGLE	cDNA		2013-12-27	289	204	ILLUMINA	2014-04-04	SRR1062386	SRS520111	SRP034750	GSM1299101				Whole embryos	TUAB		public	TRANSCRIPTOMIC	Danio rerio
RNA-Seq		76	PRJNA232649	SAMN02486879	GEO	SRX399820	0	Illumina HiSeq 2000	SINGLE	cDNA		2013-12-27	289	211	ILLUMINA	2014-04-04	SRR1062387	SRS520111	SRP034750	GSM1299101				Whole embryos	TUAB		public	TRANSCRIPTOMIC	Danio rerio
RNA-Seq		76	PRJNA232649	SAMN02486879	GEO	SRX399820	0	Illumina HiSeq 2000	SINGLE	cDNA		2013-12-27	289	214	ILLUMINA	2014-04-04	SRR1062388	SRS520111	SRP034750	GSM1299101				Whole embryos	TUAB		public	TRANSCRIPTOMIC	Danio rerio
RNA-Seq		76	PRJNA232649	SAMN02486879	GEO	SRX399820	0	Illumina HiSeq 2000	SINGLE	cDNA		2013-12-27	72	55	ILLUMINA	2014-04-04	SRR1062389	SRS520111	SRP034750	GSM1299101				Whole embryos	TUAB		public	TRANSCRIPTOMIC	Danio rerio
RNA-Seq		76	PRJNA232649	SAMN02486879	GEO	SRX399820	0	Illumina HiSeq 2000	SINGLE	cDNA		2013-12-27	289	208	ILLUMINA	2014-04-04	SRR1062390	SRS520111	SRP034750	GSM1299101				Whole embryos	TUAB		public	TRANSCRIPTOMIC	Danio rerio
RNA-Seq		76	PRJNA232649	SAMN02486879	GEO	SRX399820	0	Illumina HiSeq 2000	SINGLE	cDNA		2013-12-27	289	212	ILLUMINA	2014-04-04	SRR1062391	SRS520111	SRP034750	GSM1299101				Whole embryos	TUAB		public	TRANSCRIPTOMIC	Danio rerio
RNA-Seq		76	PRJNA232649	SAMN02486879	GEO	SRX399820	0	Illumina HiSeq 2000	SINGLE	cDNA		2013-12-27	289	216	ILLUMINA	2014-04-04	SRR1062392	SRS520111	SRP034750	GSM1299101				Whole embryos	TUAB		public	TRANSCRIPTOMIC	Danio rerio
RNA-Seq		76	PRJNA232649	SAMN02486879	GEO	SRX399820	0	Illumina HiSeq 2000	SINGLE	cDNA		2013-12-27	289	204	ILLUMINA	2014-04-04	SRR1062393	SRS520111	SRP034750	GSM1299101				Whole embryos	TUAB		public	TRANSCRIPTOMIC	Danio rerio
RNA-Seq		76	PRJNA232649	SAMN02486879	GEO	SRX399820	0	Illumina HiSeq 2000	SINGLE	cDNA		2013-12-27	289	200	ILLUMINA	2014-04-04	SRR1062394	SRS520111	SRP034750	GSM1299101				Whole embryos	TUAB		public	TRANSCRIPTOMIC	Danio rerio
RNA-Seq		76	PRJNA232649	SAMN02486879	GEO	SRX399820	0	Illumina HiSeq 2000	SINGLE	cDNA		2013-12-27	289	201	ILLUMINA	2014-04-04	SRR1062395	SRS520111	SRP034750	GSM1299101				Whole embryos	TUAB		public	TRANSCRIPTOMIC	Danio rerio
RNA-Seq		76	PRJNA232649	SAMN02486878	GEO	SRX399821	0	Illumina HiSeq 2000	SINGLE	cDNA		2013-12-27	289	198	ILLUMINA	2014-04-04	SRR1062396	SRS520112	SRP034750	GSM1299102				Whole embryos	TUAB		public	TRANSCRIPTOMIC	Danio rerio
RNA-Seq		76	PRJNA232649	SAMN02486878	GEO	SRX399821	0	Illumina HiSeq 2000	SINGLE	cDNA		2013-12-27	289	206	ILLUMINA	2014-04-04	SRR1062397	SRS520112	SRP034750	GSM1299102				Whole embryos	TUAB		public	TRANSCRIPTOMIC	Danio rerio
RNA-Seq		76	PRJNA232649	SAMN02486878	GEO	SRX399821	0	Illumina HiSeq 2000	SINGLE	cDNA		2013-12-27	17	13	ILLUMINA	2014-04-04	SRR1062398	SRS520112	SRP034750	GSM1299102				Whole embryos	TUAB		public	TRANSCRIPTOMIC	Danio rerio
RNA-Seq		76	PRJNA232649	SAMN02486878	GEO	SRX399821	0	Illumina HiSeq 2000	SINGLE	cDNA		2013-12-27	289	196	ILLUMINA	2014-04-04	SRR1062399	SRS520112	SRP034750	GSM1299102				Whole embryos	TUAB		public	TRANSCRIPTOMIC	Danio rerio
RNA-Seq		76	PRJNA232649	SAMN02486878	GEO	SRX399821	0	Illumina HiSeq 2000	SINGLE	cDNA		2013-12-27	289	196	ILLUMINA	2014-04-04	SRR1062400	SRS520112	SRP034750	GSM1299102				Whole embryos	TUAB		public	TRANSCRIPTOMIC	Danio rerio
RNA-Seq		76	PRJNA232649	SAMN02486878	GEO	SRX399821	0	Illumina HiSeq 2000	SINGLE	cDNA		2013-12-27	289	199	ILLUMINA	2014-04-04	SRR1062401	SRS520112	SRP034750	GSM1299102				Whole embryos	TUAB		public	TRANSCRIPTOMIC	Danio rerio
RNA-Seq		76	PRJNA232649	SAMN02486878	GEO	SRX399821	0	Illumina HiSeq 2000	SINGLE	cDNA		2013-12-27	289	202	ILLUMINA	2014-04-04	SRR1062402	SRS520112	SRP034750	GSM1299102				Whole embryos	TUAB		public	TRANSCRIPTOMIC	Danio rerio
RNA-Seq		76	PRJNA232649	SAMN02486878	GEO	SRX399821	0	Illumina HiSeq 2000	SINGLE	cDNA		2013-12-27	289	200	ILLUMINA	2014-04-04	SRR1062403	SRS520112	SRP034750	GSM1299102				Whole embryos	TUAB		public	TRANSCRIPTOMIC	Danio rerio
RNA-Seq		76	PRJNA232649	SAMN02486878	GEO	SRX399821	0	Illumina HiSeq 2000	SINGLE	cDNA		2013-12-27	289	193	ILLUMINA	2014-04-04	SRR1062404	SRS520112	SRP034750	GSM1299102				Whole embryos	TUAB		public	TRANSCRIPTOMIC	Danio rerio
RNA-Seq		76	PRJNA232649	SAMN02486878	GEO	SRX399821	0	Illumina HiSeq 2000	SINGLE	cDNA		2013-12-27	289	195	ILLUMINA	2014-04-04	SRR1062405	SRS520112	SRP034750	GSM1299102				Whole embryos	TUAB		public	TRANSCRIPTOMIC	Danio rerio
RNA-Seq		76	PRJNA232649	SAMN02486878	GEO	SRX399821	0	Illumina HiSeq 2000	SINGLE	cDNA		2013-12-27	175	125	ILLUMINA	2014-04-04	SRR1062406	SRS520112	SRP034750	GSM1299102				Whole embryos	TUAB		public	TRANSCRIPTOMIC	Danio rerio
RNA-Seq		76	PRJNA232649	SAMN02486878	GEO	SRX399821	0	Illumina HiSeq 2000	SINGLE	cDNA		2013-12-27	289	207	ILLUMINA	2014-04-04	SRR1062407	SRS520112	SRP034750	GSM1299102				Whole embryos	TUAB		public	TRANSCRIPTOMIC	Danio rerio
RNA-Seq		76	PRJNA232649	SAMN02486878	GEO	SRX399821	0	Illumina HiSeq 2000	SINGLE	cDNA		2013-12-27	289	195	ILLUMINA	2014-04-04	SRR1062408	SRS520112	SRP034750	GSM1299102				Whole embryos	TUAB		public	TRANSCRIPTOMIC	Danio rerio
RNA-Seq		76	PRJNA232649	SAMN02486878	GEO	SRX399821	0	Illumina HiSeq 2000	SINGLE	cDNA		2013-12-27	289	197	ILLUMINA	2014-04-04	SRR1062409	SRS520112	SRP034750	GSM1299102				Whole embryos	TUAB		public	TRANSCRIPTOMIC	Danio rerio
RNA-Seq		76	PRJNA232649	SAMN02486878	GEO	SRX399821	0	Illumina HiSeq 2000	SINGLE	cDNA		2013-12-27	289	199	ILLUMINA	2014-04-04	SRR1062410	SRS520112	SRP034750	GSM1299102				Whole embryos	TUAB		public	TRANSCRIPTOMIC	Danio rerio
RNA-Seq		76	PRJNA232649	SAMN02486878	GEO	SRX399821	0	Illumina HiSeq 2000	SINGLE	cDNA		2013-12-27	289	202	ILLUMINA	2014-04-04	SRR1062411	SRS520112	SRP034750	GSM1299102				Whole embryos	TUAB		public	TRANSCRIPTOMIC	Danio rerio
RNA-Seq		76	PRJNA232649	SAMN02486878	GEO	SRX399821	0	Illumina HiSeq 2000	SINGLE	cDNA		2013-12-27	289	200	ILLUMINA	2014-04-04	SRR1062412	SRS520112	SRP034750	GSM1299102				Whole embryos	TUAB		public	TRANSCRIPTOMIC	Danio rerio
RNA-Seq		76	PRJNA232649	SAMN02486878	GEO	SRX399821	0	Illumina HiSeq 2000	SINGLE	cDNA		2013-12-27	289	193	ILLUMINA	2014-04-04	SRR1062413	SRS520112	SRP034750	GSM1299102				Whole embryos	TUAB		public	TRANSCRIPTOMIC	Danio rerio
RNA-Seq		76	PRJNA232649	SAMN02486878	GEO	SRX399821	0	Illumina HiSeq 2000	SINGLE	cDNA		2013-12-27	289	195	ILLUMINA	2014-04-04	SRR1062414	SRS520112	SRP034750	GSM1299102				Whole embryos	TUAB		public	TRANSCRIPTOMIC	Danio rerio
RNA-Seq		76	PRJNA232649	SAMN02486878	GEO	SRX399821	0	Illumina HiSeq 2000	SINGLE	cDNA		2013-12-27	162	116	ILLUMINA	2014-04-04	SRR1062415	SRS520112	SRP034750	GSM1299102				Whole embryos	TUAB		public	TRANSCRIPTOMIC	Danio rerio
RNA-Seq		76	PRJNA232649	SAMN02486878	GEO	SRX399821	0	Illumina HiSeq 2000	SINGLE	cDNA		2013-12-27	289	194	ILLUMINA	2014-04-04	SRR1062416	SRS520112	SRP034750	GSM1299102				Whole embryos	TUAB		public	TRANSCRIPTOMIC	Danio rerio
RNA-Seq		76	PRJNA232649	SAMN02486878	GEO	SRX399821	0	Illumina HiSeq 2000	SINGLE	cDNA		2013-12-27	289	197	ILLUMINA	2014-04-04	SRR1062417	SRS520112	SRP034750	GSM1299102				Whole embryos	TUAB		public	TRANSCRIPTOMIC	Danio rerio
RNA-Seq		76	PRJNA232649	SAMN02486878	GEO	SRX399821	0	Illumina HiSeq 2000	SINGLE	cDNA		2013-12-27	289	201	ILLUMINA	2014-04-04	SRR1062418	SRS520112	SRP034750	GSM1299102				Whole embryos	TUAB		public	TRANSCRIPTOMIC	Danio rerio
RNA-Seq		76	PRJNA232649	SAMN02486878	GEO	SRX399821	0	Illumina HiSeq 2000	SINGLE	cDNA		2013-12-27	289	199	ILLUMINA	2014-04-04	SRR1062419	SRS520112	SRP034750	GSM1299102				Whole embryos	TUAB		public	TRANSCRIPTOMIC	Danio rerio
RNA-Seq		76	PRJNA232649	SAMN02486878	GEO	SRX399821	0	Illumina HiSeq 2000	SINGLE	cDNA		2013-12-27	289	202	ILLUMINA	2014-04-04	SRR1062420	SRS520112	SRP034750	GSM1299102				Whole embryos	TUAB		public	TRANSCRIPTOMIC	Danio rerio
RNA-Seq		76	PRJNA232649	SAMN02486878	GEO	SRX399821	0	Illumina HiSeq 2000	SINGLE	cDNA		2013-12-27	289	198	ILLUMINA	2014-04-04	SRR1062421	SRS520112	SRP034750	GSM1299102				Whole embryos	TUAB		public	TRANSCRIPTOMIC	Danio rerio
RNA-Seq		76	PRJNA232649	SAMN02486878	GEO	SRX399821	0	Illumina HiSeq 2000	SINGLE	cDNA		2013-12-27	289	193	ILLUMINA	2014-04-04	SRR1062422	SRS520112	SRP034750	GSM1299102				Whole embryos	TUAB		public	TRANSCRIPTOMIC	Danio rerio
RNA-Seq		76	PRJNA232649	SAMN02486878	GEO	SRX399821	0	Illumina HiSeq 2000	SINGLE	cDNA		2013-12-27	289	195	ILLUMINA	2014-04-04	SRR1062423	SRS520112	SRP034750	GSM1299102				Whole embryos	TUAB		public	TRANSCRIPTOMIC	Danio rerio
RNA-Seq		76	PRJNA232649	SAMN02486878	GEO	SRX399821	0	Illumina HiSeq 2000	SINGLE	cDNA		2013-12-27	185	132	ILLUMINA	2014-04-04	SRR1062424	SRS520112	SRP034750	GSM1299102				Whole embryos	TUAB		public	TRANSCRIPTOMIC	Danio rerio
RNA-Seq		76	PRJNA232649	SAMN02486878	GEO	SRX399821	0	Illumina HiSeq 2000	SINGLE	cDNA		2013-12-27	289	194	ILLUMINA	2014-04-04	SRR1062425	SRS520112	SRP034750	GSM1299102				Whole embryos	TUAB		public	TRANSCRIPTOMIC	Danio rerio
RNA-Seq		76	PRJNA232649	SAMN02486878	GEO	SRX399821	0	Illumina HiSeq 2000	SINGLE	cDNA		2013-12-27	289	197	ILLUMINA	2014-04-04	SRR1062426	SRS520112	SRP034750	GSM1299102				Whole embryos	TUAB		public	TRANSCRIPTOMIC	Danio rerio
RNA-Seq		76	PRJNA232649	SAMN02486878	GEO	SRX399821	0	Illumina HiSeq 2000	SINGLE	cDNA		2013-12-27	289	200	ILLUMINA	2014-04-04	SRR1062427	SRS520112	SRP034750	GSM1299102				Whole embryos	TUAB		public	TRANSCRIPTOMIC	Danio rerio
RNA-Seq		76	PRJNA232649	SAMN02486878	GEO	SRX399821	0	Illumina HiSeq 2000	SINGLE	cDNA		2013-12-27	289	202	ILLUMINA	2014-04-04	SRR1062428	SRS520112	SRP034750	GSM1299102				Whole embryos	TUAB		public	TRANSCRIPTOMIC	Danio rerio
RNA-Seq		76	PRJNA232649	SAMN02486878	GEO	SRX399821	0	Illumina HiSeq 2000	SINGLE	cDNA		2013-12-27	289	202	ILLUMINA	2014-04-04	SRR1062429	SRS520112	SRP034750	GSM1299102				Whole embryos	TUAB		public	TRANSCRIPTOMIC	Danio rerio
RNA-Seq		76	PRJNA232649	SAMN02486878	GEO	SRX399821	0	Illumina HiSeq 2000	SINGLE	cDNA		2013-12-27	289	197	ILLUMINA	2014-04-04	SRR1062430	SRS520112	SRP034750	GSM1299102				Whole embryos	TUAB		public	TRANSCRIPTOMIC	Danio rerio
RNA-Seq		76	PRJNA232649	SAMN02486878	GEO	SRX399821	0	Illumina HiSeq 2000	SINGLE	cDNA		2013-12-27	289	193	ILLUMINA	2014-04-04	SRR1062431	SRS520112	SRP034750	GSM1299102				Whole embryos	TUAB		public	TRANSCRIPTOMIC	Danio rerio
RNA-Seq		76	PRJNA232649	SAMN02486878	GEO	SRX399821	0	Illumina HiSeq 2000	SINGLE	cDNA		2013-12-27	289	196	ILLUMINA	2014-04-04	SRR1062432	SRS520112	SRP034750	GSM1299102				Whole embryos	TUAB		public	TRANSCRIPTOMIC	Danio rerio
RNA-Seq		76	PRJNA232649	SAMN02486878	GEO	SRX399821	0	Illumina HiSeq 2000	SINGLE	cDNA		2013-12-27	205	146	ILLUMINA	2014-04-04	SRR1062433	SRS520112	SRP034750	GSM1299102				Whole embryos	TUAB		public	TRANSCRIPTOMIC	Danio rerio
RNA-Seq		76	PRJNA232649	SAMN02486878	GEO	SRX399821	0	Illumina HiSeq 2000	SINGLE	cDNA		2013-12-27	289	193	ILLUMINA	2014-04-04	SRR1062434	SRS520112	SRP034750	GSM1299102				Whole embryos	TUAB		public	TRANSCRIPTOMIC	Danio rerio
RNA-Seq		76	PRJNA232649	SAMN02486878	GEO	SRX399821	0	Illumina HiSeq 2000	SINGLE	cDNA		2013-12-27	289	195	ILLUMINA	2014-04-04	SRR1062435	SRS520112	SRP034750	GSM1299102				Whole embryos	TUAB		public	TRANSCRIPTOMIC	Danio rerio
RNA-Seq		76	PRJNA232649	SAMN02486878	GEO	SRX399821	0	Illumina HiSeq 2000	SINGLE	cDNA		2013-12-27	289	199	ILLUMINA	2014-04-04	SRR1062436	SRS520112	SRP034750	GSM1299102				Whole embryos	TUAB		public	TRANSCRIPTOMIC	Danio rerio
RNA-Seq		76	PRJNA232649	SAMN02486878	GEO	SRX399821	0	Illumina HiSeq 2000	SINGLE	cDNA		2013-12-27	289	202	ILLUMINA	2014-04-04	SRR1062437	SRS520112	SRP034750	GSM1299102				Whole embryos	TUAB		public	TRANSCRIPTOMIC	Danio rerio
RNA-Seq		76	PRJNA232649	SAMN02486878	GEO	SRX399821	0	Illumina HiSeq 2000	SINGLE	cDNA		2013-12-27	289	198	ILLUMINA	2014-04-04	SRR1062438	SRS520112	SRP034750	GSM1299102				Whole embryos	TUAB		public	TRANSCRIPTOMIC	Danio rerio
RNA-Seq		76	PRJNA232649	SAMN02486878	GEO	SRX399821	0	Illumina HiSeq 2000	SINGLE	cDNA		2013-12-27	289	192	ILLUMINA	2014-04-04	SRR1062439	SRS520112	SRP034750	GSM1299102				Whole embryos	TUAB		public	TRANSCRIPTOMIC	Danio rerio
RNA-Seq		76	PRJNA232649	SAMN02486878	GEO	SRX399821	0	Illumina HiSeq 2000	SINGLE	cDNA		2013-12-27	289	209	ILLUMINA	2014-04-04	SRR1062440	SRS520112	SRP034750	GSM1299102				Whole embryos	TUAB		public	TRANSCRIPTOMIC	Danio rerio
RNA-Seq		76	PRJNA232649	SAMN02486878	GEO	SRX399821	0	Illumina HiSeq 2000	SINGLE	cDNA		2013-12-27	289	195	ILLUMINA	2014-04-04	SRR1062441	SRS520112	SRP034750	GSM1299102				Whole embryos	TUAB		public	TRANSCRIPTOMIC	Danio rerio
RNA-Seq		76	PRJNA232649	SAMN02486878	GEO	SRX399821	0	Illumina HiSeq 2000	SINGLE	cDNA		2013-12-27	177	127	ILLUMINA	2014-04-04	SRR1062442	SRS520112	SRP034750	GSM1299102				Whole embryos	TUAB		public	TRANSCRIPTOMIC	Danio rerio
RNA-Seq		76	PRJNA232649	SAMN02486878	GEO	SRX399821	0	Illumina HiSeq 2000	SINGLE	cDNA		2013-12-27	289	191	ILLUMINA	2014-04-04	SRR1062443	SRS520112	SRP034750	GSM1299102				Whole embryos	TUAB		public	TRANSCRIPTOMIC	Danio rerio
RNA-Seq		76	PRJNA232649	SAMN02486878	GEO	SRX399821	0	Illumina HiSeq 2000	SINGLE	cDNA		2013-12-27	289	198	ILLUMINA	2014-04-04	SRR1062444	SRS520112	SRP034750	GSM1299102				Whole embryos	TUAB		public	TRANSCRIPTOMIC	Danio rerio
RNA-Seq		76	PRJNA232649	SAMN02486878	GEO	SRX399821	0	Illumina HiSeq 2000	SINGLE	cDNA		2013-12-27	289	201	ILLUMINA	2014-04-04	SRR1062445	SRS520112	SRP034750	GSM1299102				Whole embryos	TUAB		public	TRANSCRIPTOMIC	Danio rerio
RNA-Seq		76	PRJNA232649	SAMN02486878	GEO	SRX399821	0	Illumina HiSeq 2000	SINGLE	cDNA		2013-12-27	289	201	ILLUMINA	2014-04-04	SRR1062446	SRS520112	SRP034750	GSM1299102				Whole embryos	TUAB		public	TRANSCRIPTOMIC	Danio rerio
RNA-Seq		76	PRJNA232649	SAMN02486878	GEO	SRX399821	0	Illumina HiSeq 2000	SINGLE	cDNA		2013-12-27	289	196	ILLUMINA	2014-04-04	SRR1062447	SRS520112	SRP034750	GSM1299102				Whole embryos	TUAB		public	TRANSCRIPTOMIC	Danio rerio
RNA-Seq		76	PRJNA232649	SAMN02486878	GEO	SRX399821	0	Illumina HiSeq 2000	SINGLE	cDNA		2013-12-27	289	196	ILLUMINA	2014-04-04	SRR1062448	SRS520112	SRP034750	GSM1299102				Whole embryos	TUAB		public	TRANSCRIPTOMIC	Danio rerio
RNA-Seq		76	PRJNA232649	SAMN02486878	GEO	SRX399821	0	Illumina HiSeq 2000	SINGLE	cDNA		2013-12-27	289	197	ILLUMINA	2014-04-04	SRR1062449	SRS520112	SRP034750	GSM1299102				Whole embryos	TUAB		public	TRANSCRIPTOMIC	Danio rerio
RNA-Seq		76	PRJNA232649	SAMN02486878	GEO	SRX399821	0	Illumina HiSeq 2000	SINGLE	cDNA		2013-12-27	210	149	ILLUMINA	2014-04-04	SRR1062450	SRS520112	SRP034750	GSM1299102				Whole embryos	TUAB		public	TRANSCRIPTOMIC	Danio rerio
RNA-Seq		76	PRJNA232649	SAMN02486878	GEO	SRX399821	0	Illumina HiSeq 2000	SINGLE	cDNA		2013-12-27	289	197	ILLUMINA	2014-04-04	SRR1062451	SRS520112	SRP034750	GSM1299102				Whole embryos	TUAB		public	TRANSCRIPTOMIC	Danio rerio
RNA-Seq		76	PRJNA232649	SAMN02486878	GEO	SRX399821	0	Illumina HiSeq 2000	SINGLE	cDNA		2013-12-27	289	206	ILLUMINA	2014-04-04	SRR1062452	SRS520112	SRP034750	GSM1299102				Whole embryos	TUAB		public	TRANSCRIPTOMIC	Danio rerio
RNA-Seq		76	PRJNA232649	SAMN02486878	GEO	SRX399821	0	Illumina HiSeq 2000	SINGLE	cDNA		2013-12-27	289	199	ILLUMINA	2014-04-04	SRR1062453	SRS520112	SRP034750	GSM1299102				Whole embryos	TUAB		public	TRANSCRIPTOMIC	Danio rerio
RNA-Seq		76	PRJNA232649	SAMN02486878	GEO	SRX399821	0	Illumina HiSeq 2000	SINGLE	cDNA		2013-12-27	289	200	ILLUMINA	2014-04-04	SRR1062454	SRS520112	SRP034750	GSM1299102				Whole embryos	TUAB		public	TRANSCRIPTOMIC	Danio rerio
RNA-Seq		76	PRJNA232649	SAMN02486873	GEO	SRX399822	0	Illumina HiSeq 2000	SINGLE	cDNA		2013-12-27	289	200	ILLUMINA	2014-04-04	SRR1062455	SRS520113	SRP034750	GSM1299103				Whole embryos	TUAB		public	TRANSCRIPTOMIC	Danio rerio
RNA-Seq		76	PRJNA232649	SAMN02486873	GEO	SRX399822	0	Illumina HiSeq 2000	SINGLE	cDNA		2013-12-27	47	36	ILLUMINA	2014-04-04	SRR1062456	SRS520113	SRP034750	GSM1299103				Whole embryos	TUAB		public	TRANSCRIPTOMIC	Danio rerio
RNA-Seq		76	PRJNA232649	SAMN02486873	GEO	SRX399822	0	Illumina HiSeq 2000	SINGLE	cDNA		2013-12-27	235	170	ILLUMINA	2014-04-04	SRR1062457	SRS520113	SRP034750	GSM1299103				Whole embryos	TUAB		public	TRANSCRIPTOMIC	Danio rerio
RNA-Seq		76	PRJNA232649	SAMN02486873	GEO	SRX399822	0	Illumina HiSeq 2000	SINGLE	cDNA		2013-12-27	289	189	ILLUMINA	2014-04-04	SRR1062458	SRS520113	SRP034750	GSM1299103				Whole embryos	TUAB		public	TRANSCRIPTOMIC	Danio rerio
RNA-Seq		76	PRJNA232649	SAMN02486873	GEO	SRX399822	0	Illumina HiSeq 2000	SINGLE	cDNA		2013-12-27	289	203	ILLUMINA	2014-04-04	SRR1062459	SRS520113	SRP034750	GSM1299103				Whole embryos	TUAB		public	TRANSCRIPTOMIC	Danio rerio
RNA-Seq		76	PRJNA232649	SAMN02486873	GEO	SRX399822	0	Illumina HiSeq 2000	SINGLE	cDNA		2013-12-27	289	199	ILLUMINA	2014-04-04	SRR1062460	SRS520113	SRP034750	GSM1299103				Whole embryos	TUAB		public	TRANSCRIPTOMIC	Danio rerio
RNA-Seq		76	PRJNA232649	SAMN02486873	GEO	SRX399822	0	Illumina HiSeq 2000	SINGLE	cDNA		2013-12-27	289	193	ILLUMINA	2014-04-04	SRR1062461	SRS520113	SRP034750	GSM1299103				Whole embryos	TUAB		public	TRANSCRIPTOMIC	Danio rerio
RNA-Seq		76	PRJNA232649	SAMN02486873	GEO	SRX399822	0	Illumina HiSeq 2000	SINGLE	cDNA		2013-12-27	289	207	ILLUMINA	2014-04-04	SRR1062462	SRS520113	SRP034750	GSM1299103				Whole embryos	TUAB		public	TRANSCRIPTOMIC	Danio rerio
RNA-Seq		76	PRJNA232649	SAMN02486873	GEO	SRX399822	0	Illumina HiSeq 2000	SINGLE	cDNA		2013-12-27	289	190	ILLUMINA	2014-04-04	SRR1062463	SRS520113	SRP034750	GSM1299103				Whole embryos	TUAB		public	TRANSCRIPTOMIC	Danio rerio
RNA-Seq		76	PRJNA232649	SAMN02486873	GEO	SRX399822	0	Illumina HiSeq 2000	SINGLE	cDNA		2013-12-27	289	206	ILLUMINA	2014-04-04	SRR1062464	SRS520113	SRP034750	GSM1299103				Whole embryos	TUAB		public	TRANSCRIPTOMIC	Danio rerio
RNA-Seq		76	PRJNA232649	SAMN02486873	GEO	SRX399822	0	Illumina HiSeq 2000	SINGLE	cDNA		2013-12-27	289	196	ILLUMINA	2014-04-04	SRR1062465	SRS520113	SRP034750	GSM1299103				Whole embryos	TUAB		public	TRANSCRIPTOMIC	Danio rerio
RNA-Seq		76	PRJNA232649	SAMN02486873	GEO	SRX399822	0	Illumina HiSeq 2000	SINGLE	cDNA		2013-12-27	289	197	ILLUMINA	2014-04-04	SRR1062466	SRS520113	SRP034750	GSM1299103				Whole embryos	TUAB		public	TRANSCRIPTOMIC	Danio rerio
RNA-Seq		76	PRJNA232649	SAMN02486873	GEO	SRX399822	0	Illumina HiSeq 2000	SINGLE	cDNA		2013-12-27	289	206	ILLUMINA	2014-04-04	SRR1062467	SRS520113	SRP034750	GSM1299103				Whole embryos	TUAB		public	TRANSCRIPTOMIC	Danio rerio
RNA-Seq		76	PRJNA232649	SAMN02486873	GEO	SRX399822	0	Illumina HiSeq 2000	SINGLE	cDNA		2013-12-27	289	205	ILLUMINA	2014-04-04	SRR1062468	SRS520113	SRP034750	GSM1299103				Whole embryos	TUAB		public	TRANSCRIPTOMIC	Danio rerio
RNA-Seq		76	PRJNA232649	SAMN02486873	GEO	SRX399822	0	Illumina HiSeq 2000	SINGLE	cDNA		2013-12-27	289	187	ILLUMINA	2014-04-04	SRR1062469	SRS520113	SRP034750	GSM1299103				Whole embryos	TUAB		public	TRANSCRIPTOMIC	Danio rerio
RNA-Seq		76	PRJNA232649	SAMN02486873	GEO	SRX399822	0	Illumina HiSeq 2000	SINGLE	cDNA		2013-12-27	289	203	ILLUMINA	2014-04-04	SRR1062470	SRS520113	SRP034750	GSM1299103				Whole embryos	TUAB		public	TRANSCRIPTOMIC	Danio rerio
RNA-Seq		76	PRJNA232649	SAMN02486873	GEO	SRX399822	0	Illumina HiSeq 2000	SINGLE	cDNA		2013-12-27	289	191	ILLUMINA	2014-04-04	SRR1062471	SRS520113	SRP034750	GSM1299103				Whole embryos	TUAB		public	TRANSCRIPTOMIC	Danio rerio
RNA-Seq		76	PRJNA232649	SAMN02486873	GEO	SRX399822	0	Illumina HiSeq 2000	SINGLE	cDNA		2013-12-27	289	198	ILLUMINA	2014-04-04	SRR1062472	SRS520113	SRP034750	GSM1299103				Whole embryos	TUAB		public	TRANSCRIPTOMIC	Danio rerio
RNA-Seq		76	PRJNA232649	SAMN02486873	GEO	SRX399822	0	Illumina HiSeq 2000	SINGLE	cDNA		2013-12-27	187	136	ILLUMINA	2014-04-04	SRR1062473	SRS520113	SRP034750	GSM1299103				Whole embryos	TUAB		public	TRANSCRIPTOMIC	Danio rerio
RNA-Seq		76	PRJNA232649	SAMN02486873	GEO	SRX399822	0	Illumina HiSeq 2000	SINGLE	cDNA		2013-12-27	289	188	ILLUMINA	2014-04-04	SRR1062474	SRS520113	SRP034750	GSM1299103				Whole embryos	TUAB		public	TRANSCRIPTOMIC	Danio rerio
RNA-Seq		76	PRJNA232649	SAMN02486873	GEO	SRX399822	0	Illumina HiSeq 2000	SINGLE	cDNA		2013-12-27	289	203	ILLUMINA	2014-04-04	SRR1062475	SRS520113	SRP034750	GSM1299103				Whole embryos	TUAB		public	TRANSCRIPTOMIC	Danio rerio
RNA-Seq		76	PRJNA232649	SAMN02486873	GEO	SRX399822	0	Illumina HiSeq 2000	SINGLE	cDNA		2013-12-27	289	199	ILLUMINA	2014-04-04	SRR1062476	SRS520113	SRP034750	GSM1299103				Whole embryos	TUAB		public	TRANSCRIPTOMIC	Danio rerio
RNA-Seq		76	PRJNA232649	SAMN02486873	GEO	SRX399822	0	Illumina HiSeq 2000	SINGLE	cDNA		2013-12-27	289	194	ILLUMINA	2014-04-04	SRR1062477	SRS520113	SRP034750	GSM1299103				Whole embryos	TUAB		public	TRANSCRIPTOMIC	Danio rerio
RNA-Seq		76	PRJNA232649	SAMN02486873	GEO	SRX399822	0	Illumina HiSeq 2000	SINGLE	cDNA		2013-12-27	289	206	ILLUMINA	2014-04-04	SRR1062478	SRS520113	SRP034750	GSM1299103				Whole embryos	TUAB		public	TRANSCRIPTOMIC	Danio rerio
RNA-Seq		76	PRJNA232649	SAMN02486873	GEO	SRX399822	0	Illumina HiSeq 2000	SINGLE	cDNA		2013-12-27	289	207	ILLUMINA	2014-04-04	SRR1062479	SRS520113	SRP034750	GSM1299103				Whole embryos	TUAB		public	TRANSCRIPTOMIC	Danio rerio
RNA-Seq		76	PRJNA232649	SAMN02486873	GEO	SRX399822	0	Illumina HiSeq 2000	SINGLE	cDNA		2013-12-27	289	191	ILLUMINA	2014-04-04	SRR1062480	SRS520113	SRP034750	GSM1299103				Whole embryos	TUAB		public	TRANSCRIPTOMIC	Danio rerio
RNA-Seq		76	PRJNA232649	SAMN02486873	GEO	SRX399822	0	Illumina HiSeq 2000	SINGLE	cDNA		2013-12-27	289	206	ILLUMINA	2014-04-04	SRR1062481	SRS520113	SRP034750	GSM1299103				Whole embryos	TUAB		public	TRANSCRIPTOMIC	Danio rerio
RNA-Seq		76	PRJNA232649	SAMN02486873	GEO	SRX399822	0	Illumina HiSeq 2000	SINGLE	cDNA		2013-12-27	289	194	ILLUMINA	2014-04-04	SRR1062482	SRS520113	SRP034750	GSM1299103				Whole embryos	TUAB		public	TRANSCRIPTOMIC	Danio rerio
RNA-Seq		76	PRJNA232649	SAMN02486873	GEO	SRX399822	0	Illumina HiSeq 2000	SINGLE	cDNA		2013-12-27	289	198	ILLUMINA	2014-04-04	SRR1062483	SRS520113	SRP034750	GSM1299103				Whole embryos	TUAB		public	TRANSCRIPTOMIC	Danio rerio
RNA-Seq		76	PRJNA232649	SAMN02486873	GEO	SRX399822	0	Illumina HiSeq 2000	SINGLE	cDNA		2013-12-27	289	203	ILLUMINA	2014-04-04	SRR1062484	SRS520113	SRP034750	GSM1299103				Whole embryos	TUAB		public	TRANSCRIPTOMIC	Danio rerio
RNA-Seq		76	PRJNA232649	SAMN02486873	GEO	SRX399822	0	Illumina HiSeq 2000	SINGLE	cDNA		2013-12-27	289	189	ILLUMINA	2014-04-04	SRR1062485	SRS520113	SRP034750	GSM1299103				Whole embryos	TUAB		public	TRANSCRIPTOMIC	Danio rerio
RNA-Seq		76	PRJNA232649	SAMN02486873	GEO	SRX399822	0	Illumina HiSeq 2000	SINGLE	cDNA		2013-12-27	289	204	ILLUMINA	2014-04-04	SRR1062486	SRS520113	SRP034750	GSM1299103				Whole embryos	TUAB		public	TRANSCRIPTOMIC	Danio rerio
RNA-Seq		76	PRJNA232649	SAMN02486873	GEO	SRX399822	0	Illumina HiSeq 2000	SINGLE	cDNA		2013-12-27	289	189	ILLUMINA	2014-04-04	SRR1062487	SRS520113	SRP034750	GSM1299103				Whole embryos	TUAB		public	TRANSCRIPTOMIC	Danio rerio
RNA-Seq		76	PRJNA232649	SAMN02486873	GEO	SRX399822	0	Illumina HiSeq 2000	SINGLE	cDNA		2013-12-27	289	199	ILLUMINA	2014-04-04	SRR1062488	SRS520113	SRP034750	GSM1299103				Whole embryos	TUAB		public	TRANSCRIPTOMIC	Danio rerio
RNA-Seq		76	PRJNA232649	SAMN02486873	GEO	SRX399822	0	Illumina HiSeq 2000	SINGLE	cDNA		2013-12-27	289	201	ILLUMINA	2014-04-04	SRR1062489	SRS520113	SRP034750	GSM1299103				Whole embryos	TUAB		public	TRANSCRIPTOMIC	Danio rerio
RNA-Seq		76	PRJNA232649	SAMN02486873	GEO	SRX399822	0	Illumina HiSeq 2000	SINGLE	cDNA		2013-12-27	157	114	ILLUMINA	2014-04-04	SRR1062490	SRS520113	SRP034750	GSM1299103				Whole embryos	TUAB		public	TRANSCRIPTOMIC	Danio rerio
RNA-Seq		76	PRJNA232649	SAMN02486873	GEO	SRX399822	0	Illumina HiSeq 2000	SINGLE	cDNA		2013-12-27	289	188	ILLUMINA	2014-04-04	SRR1062491	SRS520113	SRP034750	GSM1299103				Whole embryos	TUAB		public	TRANSCRIPTOMIC	Danio rerio
RNA-Seq		76	PRJNA232649	SAMN02486873	GEO	SRX399822	0	Illumina HiSeq 2000	SINGLE	cDNA		2013-12-27	289	202	ILLUMINA	2014-04-04	SRR1062492	SRS520113	SRP034750	GSM1299103				Whole embryos	TUAB		public	TRANSCRIPTOMIC	Danio rerio
RNA-Seq		76	PRJNA232649	SAMN02486873	GEO	SRX399822	0	Illumina HiSeq 2000	SINGLE	cDNA		2013-12-27	289	198	ILLUMINA	2014-04-04	SRR1062493	SRS520113	SRP034750	GSM1299103				Whole embryos	TUAB		public	TRANSCRIPTOMIC	Danio rerio
RNA-Seq		76	PRJNA232649	SAMN02486873	GEO	SRX399822	0	Illumina HiSeq 2000	SINGLE	cDNA		2013-12-27	289	195	ILLUMINA	2014-04-04	SRR1062494	SRS520113	SRP034750	GSM1299103				Whole embryos	TUAB		public	TRANSCRIPTOMIC	Danio rerio
RNA-Seq		76	PRJNA232649	SAMN02486873	GEO	SRX399822	0	Illumina HiSeq 2000	SINGLE	cDNA		2013-12-27	289	206	ILLUMINA	2014-04-04	SRR1062495	SRS520113	SRP034750	GSM1299103				Whole embryos	TUAB		public	TRANSCRIPTOMIC	Danio rerio
RNA-Seq		76	PRJNA232649	SAMN02486873	GEO	SRX399822	0	Illumina HiSeq 2000	SINGLE	cDNA		2013-12-27	289	192	ILLUMINA	2014-04-04	SRR1062496	SRS520113	SRP034750	GSM1299103				Whole embryos	TUAB		public	TRANSCRIPTOMIC	Danio rerio
RNA-Seq		76	PRJNA232649	SAMN02486873	GEO	SRX399822	0	Illumina HiSeq 2000	SINGLE	cDNA		2013-12-27	289	207	ILLUMINA	2014-04-04	SRR1062497	SRS520113	SRP034750	GSM1299103				Whole embryos	TUAB		public	TRANSCRIPTOMIC	Danio rerio
RNA-Seq		76	PRJNA232649	SAMN02486873	GEO	SRX399822	0	Illumina HiSeq 2000	SINGLE	cDNA		2013-12-27	289	194	ILLUMINA	2014-04-04	SRR1062498	SRS520113	SRP034750	GSM1299103				Whole embryos	TUAB		public	TRANSCRIPTOMIC	Danio rerio
RNA-Seq		76	PRJNA232649	SAMN02486873	GEO	SRX399822	0	Illumina HiSeq 2000	SINGLE	cDNA		2013-12-27	289	196	ILLUMINA	2014-04-04	SRR1062499	SRS520113	SRP034750	GSM1299103				Whole embryos	TUAB		public	TRANSCRIPTOMIC	Danio rerio
RNA-Seq		76	PRJNA232649	SAMN02486873	GEO	SRX399822	0	Illumina HiSeq 2000	SINGLE	cDNA		2013-12-27	289	206	ILLUMINA	2014-04-04	SRR1062500	SRS520113	SRP034750	GSM1299103				Whole embryos	TUAB		public	TRANSCRIPTOMIC	Danio rerio
RNA-Seq		76	PRJNA232649	SAMN02486873	GEO	SRX399822	0	Illumina HiSeq 2000	SINGLE	cDNA		2013-12-27	289	204	ILLUMINA	2014-04-04	SRR1062501	SRS520113	SRP034750	GSM1299103				Whole embryos	TUAB		public	TRANSCRIPTOMIC	Danio rerio
RNA-Seq		76	PRJNA232649	SAMN02486873	GEO	SRX399822	0	Illumina HiSeq 2000	SINGLE	cDNA		2013-12-27	289	187	ILLUMINA	2014-04-04	SRR1062502	SRS520113	SRP034750	GSM1299103				Whole embryos	TUAB		public	TRANSCRIPTOMIC	Danio rerio
RNA-Seq		76	PRJNA232649	SAMN02486873	GEO	SRX399822	0	Illumina HiSeq 2000	SINGLE	cDNA		2013-12-27	289	203	ILLUMINA	2014-04-04	SRR1062503	SRS520113	SRP034750	GSM1299103				Whole embryos	TUAB		public	TRANSCRIPTOMIC	Danio rerio
RNA-Seq		76	PRJNA232649	SAMN02486873	GEO	SRX399822	0	Illumina HiSeq 2000	SINGLE	cDNA		2013-12-27	289	191	ILLUMINA	2014-04-04	SRR1062504	SRS520113	SRP034750	GSM1299103				Whole embryos	TUAB		public	TRANSCRIPTOMIC	Danio rerio
RNA-Seq		76	PRJNA232649	SAMN02486873	GEO	SRX399822	0	Illumina HiSeq 2000	SINGLE	cDNA		2013-12-27	289	199	ILLUMINA	2014-04-04	SRR1062505	SRS520113	SRP034750	GSM1299103				Whole embryos	TUAB		public	TRANSCRIPTOMIC	Danio rerio
RNA-Seq		76	PRJNA232649	SAMN02486873	GEO	SRX399822	0	Illumina HiSeq 2000	SINGLE	cDNA		2013-12-27	189	137	ILLUMINA	2014-04-04	SRR1062506	SRS520113	SRP034750	GSM1299103				Whole embryos	TUAB		public	TRANSCRIPTOMIC	Danio rerio
RNA-Seq		76	PRJNA232649	SAMN02486873	GEO	SRX399822	0	Illumina HiSeq 2000	SINGLE	cDNA		2013-12-27	289	187	ILLUMINA	2014-04-04	SRR1062507	SRS520113	SRP034750	GSM1299103				Whole embryos	TUAB		public	TRANSCRIPTOMIC	Danio rerio
RNA-Seq		76	PRJNA232649	SAMN02486873	GEO	SRX399822	0	Illumina HiSeq 2000	SINGLE	cDNA		2013-12-27	289	201	ILLUMINA	2014-04-04	SRR1062508	SRS520113	SRP034750	GSM1299103				Whole embryos	TUAB		public	TRANSCRIPTOMIC	Danio rerio
RNA-Seq		76	PRJNA232649	SAMN02486873	GEO	SRX399822	0	Illumina HiSeq 2000	SINGLE	cDNA		2013-12-27	289	198	ILLUMINA	2014-04-04	SRR1062509	SRS520113	SRP034750	GSM1299103				Whole embryos	TUAB		public	TRANSCRIPTOMIC	Danio rerio
RNA-Seq		76	PRJNA232649	SAMN02486873	GEO	SRX399822	0	Illumina HiSeq 2000	SINGLE	cDNA		2013-12-27	289	195	ILLUMINA	2014-04-04	SRR1062510	SRS520113	SRP034750	GSM1299103				Whole embryos	TUAB		public	TRANSCRIPTOMIC	Danio rerio
RNA-Seq		76	PRJNA232649	SAMN02486873	GEO	SRX399822	0	Illumina HiSeq 2000	SINGLE	cDNA		2013-12-27	289	208	ILLUMINA	2014-04-04	SRR1062511	SRS520113	SRP034750	GSM1299103				Whole embryos	TUAB		public	TRANSCRIPTOMIC	Danio rerio
RNA-Seq		76	PRJNA232649	SAMN02486873	GEO	SRX399822	0	Illumina HiSeq 2000	SINGLE	cDNA		2013-12-27	289	209	ILLUMINA	2014-04-04	SRR1062512	SRS520113	SRP034750	GSM1299103				Whole embryos	TUAB		public	TRANSCRIPTOMIC	Danio rerio
RNA-Seq		76	PRJNA232649	SAMN02486873	GEO	SRX399822	0	Illumina HiSeq 2000	SINGLE	cDNA		2013-12-27	289	190	ILLUMINA	2014-04-04	SRR1062513	SRS520113	SRP034750	GSM1299103				Whole embryos	TUAB		public	TRANSCRIPTOMIC	Danio rerio
RNA-Seq		76	PRJNA232649	SAMN02486873	GEO	SRX399822	0	Illumina HiSeq 2000	SINGLE	cDNA		2013-12-27	289	205	ILLUMINA	2014-04-04	SRR1062514	SRS520113	SRP034750	GSM1299103				Whole embryos	TUAB		public	TRANSCRIPTOMIC	Danio rerio
RNA-Seq		76	PRJNA232649	SAMN02486873	GEO	SRX399822	0	Illumina HiSeq 2000	SINGLE	cDNA		2013-12-27	289	196	ILLUMINA	2014-04-04	SRR1062515	SRS520113	SRP034750	GSM1299103				Whole embryos	TUAB		public	TRANSCRIPTOMIC	Danio rerio
RNA-Seq		76	PRJNA232649	SAMN02486873	GEO	SRX399822	0	Illumina HiSeq 2000	SINGLE	cDNA		2013-12-27	289	194	ILLUMINA	2014-04-04	SRR1062516	SRS520113	SRP034750	GSM1299103				Whole embryos	TUAB		public	TRANSCRIPTOMIC	Danio rerio
RNA-Seq		76	PRJNA232649	SAMN02486873	GEO	SRX399822	0	Illumina HiSeq 2000	SINGLE	cDNA		2013-12-27	289	205	ILLUMINA	2014-04-04	SRR1062517	SRS520113	SRP034750	GSM1299103				Whole embryos	TUAB		public	TRANSCRIPTOMIC	Danio rerio
RNA-Seq		76	PRJNA232649	SAMN02486873	GEO	SRX399822	0	Illumina HiSeq 2000	SINGLE	cDNA		2013-12-27	289	188	ILLUMINA	2014-04-04	SRR1062518	SRS520113	SRP034750	GSM1299103				Whole embryos	TUAB		public	TRANSCRIPTOMIC	Danio rerio
RNA-Seq		76	PRJNA232649	SAMN02486873	GEO	SRX399822	0	Illumina HiSeq 2000	SINGLE	cDNA		2013-12-27	289	202	ILLUMINA	2014-04-04	SRR1062519	SRS520113	SRP034750	GSM1299103				Whole embryos	TUAB		public	TRANSCRIPTOMIC	Danio rerio
RNA-Seq		76	PRJNA232649	SAMN02486873	GEO	SRX399822	0	Illumina HiSeq 2000	SINGLE	cDNA		2013-12-27	289	194	ILLUMINA	2014-04-04	SRR1062520	SRS520113	SRP034750	GSM1299103				Whole embryos	TUAB		public	TRANSCRIPTOMIC	Danio rerio
RNA-Seq		76	PRJNA232649	SAMN02486873	GEO	SRX399822	0	Illumina HiSeq 2000	SINGLE	cDNA		2013-12-27	289	196	ILLUMINA	2014-04-04	SRR1062521	SRS520113	SRP034750	GSM1299103				Whole embryos	TUAB		public	TRANSCRIPTOMIC	Danio rerio
RNA-Seq		76	PRJNA232649	SAMN02486873	GEO	SRX399822	0	Illumina HiSeq 2000	SINGLE	cDNA		2013-12-27	289	198	ILLUMINA	2014-04-04	SRR1062522	SRS520113	SRP034750	GSM1299103				Whole embryos	TUAB		public	TRANSCRIPTOMIC	Danio rerio
RNA-Seq		76	PRJNA232649	SAMN02486873	GEO	SRX399822	0	Illumina HiSeq 2000	SINGLE	cDNA		2013-12-27	231	167	ILLUMINA	2014-04-04	SRR1062523	SRS520113	SRP034750	GSM1299103				Whole embryos	TUAB		public	TRANSCRIPTOMIC	Danio rerio
RNA-Seq		76	PRJNA232649	SAMN02486873	GEO	SRX399822	0	Illumina HiSeq 2000	SINGLE	cDNA		2013-12-27	289	186	ILLUMINA	2014-04-04	SRR1062524	SRS520113	SRP034750	GSM1299103				Whole embryos	TUAB		public	TRANSCRIPTOMIC	Danio rerio
RNA-Seq		76	PRJNA232649	SAMN02486873	GEO	SRX399822	0	Illumina HiSeq 2000	SINGLE	cDNA		2013-12-27	289	200	ILLUMINA	2014-04-04	SRR1062525	SRS520113	SRP034750	GSM1299103				Whole embryos	TUAB		public	TRANSCRIPTOMIC	Danio rerio
RNA-Seq		76	PRJNA232649	SAMN02486873	GEO	SRX399822	0	Illumina HiSeq 2000	SINGLE	cDNA		2013-12-27	289	197	ILLUMINA	2014-04-04	SRR1062526	SRS520113	SRP034750	GSM1299103				Whole embryos	TUAB		public	TRANSCRIPTOMIC	Danio rerio
RNA-Seq		76	PRJNA232649	SAMN02486873	GEO	SRX399822	0	Illumina HiSeq 2000	SINGLE	cDNA		2013-12-27	289	194	ILLUMINA	2014-04-04	SRR1062527	SRS520113	SRP034750	GSM1299103				Whole embryos	TUAB		public	TRANSCRIPTOMIC	Danio rerio
RNA-Seq		76	PRJNA232649	SAMN02486873	GEO	SRX399822	0	Illumina HiSeq 2000	SINGLE	cDNA		2013-12-27	289	205	ILLUMINA	2014-04-04	SRR1062528	SRS520113	SRP034750	GSM1299103				Whole embryos	TUAB		public	TRANSCRIPTOMIC	Danio rerio
RNA-Seq		76	PRJNA232649	SAMN02486873	GEO	SRX399822	0	Illumina HiSeq 2000	SINGLE	cDNA		2013-12-27	289	193	ILLUMINA	2014-04-04	SRR1062529	SRS520113	SRP034750	GSM1299103				Whole embryos	TUAB		public	TRANSCRIPTOMIC	Danio rerio
RNA-Seq		76	PRJNA232649	SAMN02486873	GEO	SRX399822	0	Illumina HiSeq 2000	SINGLE	cDNA		2013-12-27	289	206	ILLUMINA	2014-04-04	SRR1062530	SRS520113	SRP034750	GSM1299103				Whole embryos	TUAB		public	TRANSCRIPTOMIC	Danio rerio
RNA-Seq		76	PRJNA232649	SAMN02486873	GEO	SRX399822	0	Illumina HiSeq 2000	SINGLE	cDNA		2013-12-27	289	194	ILLUMINA	2014-04-04	SRR1062531	SRS520113	SRP034750	GSM1299103				Whole embryos	TUAB		public	TRANSCRIPTOMIC	Danio rerio
RNA-Seq		76	PRJNA232649	SAMN02486873	GEO	SRX399822	0	Illumina HiSeq 2000	SINGLE	cDNA		2013-12-27	289	196	ILLUMINA	2014-04-04	SRR1062532	SRS520113	SRP034750	GSM1299103				Whole embryos	TUAB		public	TRANSCRIPTOMIC	Danio rerio
RNA-Seq		76	PRJNA232649	SAMN02486873	GEO	SRX399822	0	Illumina HiSeq 2000	SINGLE	cDNA		2013-12-27	289	204	ILLUMINA	2014-04-04	SRR1062533	SRS520113	SRP034750	GSM1299103				Whole embryos	TUAB		public	TRANSCRIPTOMIC	Danio rerio
RNA-Seq		76	PRJNA232649	SAMN02486873	GEO	SRX399822	0	Illumina HiSeq 2000	SINGLE	cDNA		2013-12-27	289	202	ILLUMINA	2014-04-04	SRR1062534	SRS520113	SRP034750	GSM1299103				Whole embryos	TUAB		public	TRANSCRIPTOMIC	Danio rerio
RNA-Seq		76	PRJNA232649	SAMN02486873	GEO	SRX399822	0	Illumina HiSeq 2000	SINGLE	cDNA		2013-12-27	289	187	ILLUMINA	2014-04-04	SRR1062535	SRS520113	SRP034750	GSM1299103				Whole embryos	TUAB		public	TRANSCRIPTOMIC	Danio rerio
RNA-Seq		76	PRJNA232649	SAMN02486873	GEO	SRX399822	0	Illumina HiSeq 2000	SINGLE	cDNA		2013-12-27	289	202	ILLUMINA	2014-04-04	SRR1062536	SRS520113	SRP034750	GSM1299103				Whole embryos	TUAB		public	TRANSCRIPTOMIC	Danio rerio
RNA-Seq		76	PRJNA232649	SAMN02486873	GEO	SRX399822	0	Illumina HiSeq 2000	SINGLE	cDNA		2013-12-27	289	191	ILLUMINA	2014-04-04	SRR1062537	SRS520113	SRP034750	GSM1299103				Whole embryos	TUAB		public	TRANSCRIPTOMIC	Danio rerio
RNA-Seq		76	PRJNA232649	SAMN02486873	GEO	SRX399822	0	Illumina HiSeq 2000	SINGLE	cDNA		2013-12-27	289	199	ILLUMINA	2014-04-04	SRR1062538	SRS520113	SRP034750	GSM1299103				Whole embryos	TUAB		public	TRANSCRIPTOMIC	Danio rerio
RNA-Seq		76	PRJNA232649	SAMN02486873	GEO	SRX399822	0	Illumina HiSeq 2000	SINGLE	cDNA		2013-12-27	188	137	ILLUMINA	2014-04-04	SRR1062539	SRS520113	SRP034750	GSM1299103				Whole embryos	TUAB		public	TRANSCRIPTOMIC	Danio rerio
RNA-Seq		76	PRJNA232649	SAMN02486873	GEO	SRX399822	0	Illumina HiSeq 2000	SINGLE	cDNA		2013-12-27	289	185	ILLUMINA	2014-04-04	SRR1062540	SRS520113	SRP034750	GSM1299103				Whole embryos	TUAB		public	TRANSCRIPTOMIC	Danio rerio
RNA-Seq		76	PRJNA232649	SAMN02486873	GEO	SRX399822	0	Illumina HiSeq 2000	SINGLE	cDNA		2013-12-27	289	199	ILLUMINA	2014-04-04	SRR1062541	SRS520113	SRP034750	GSM1299103				Whole embryos	TUAB		public	TRANSCRIPTOMIC	Danio rerio
RNA-Seq		76	PRJNA232649	SAMN02486873	GEO	SRX399822	0	Illumina HiSeq 2000	SINGLE	cDNA		2013-12-27	289	200	ILLUMINA	2014-04-04	SRR1062542	SRS520113	SRP034750	GSM1299103				Whole embryos	TUAB		public	TRANSCRIPTOMIC	Danio rerio
RNA-Seq		76	PRJNA232649	SAMN02486873	GEO	SRX399822	0	Illumina HiSeq 2000	SINGLE	cDNA		2013-12-27	289	197	ILLUMINA	2014-04-04	SRR1062543	SRS520113	SRP034750	GSM1299103				Whole embryos	TUAB		public	TRANSCRIPTOMIC	Danio rerio
RNA-Seq		76	PRJNA232649	SAMN02486873	GEO	SRX399822	0	Illumina HiSeq 2000	SINGLE	cDNA		2013-12-27	289	204	ILLUMINA	2014-04-04	SRR1062544	SRS520113	SRP034750	GSM1299103				Whole embryos	TUAB		public	TRANSCRIPTOMIC	Danio rerio
RNA-Seq		76	PRJNA232649	SAMN02486873	GEO	SRX399822	0	Illumina HiSeq 2000	SINGLE	cDNA		2013-12-27	289	210	ILLUMINA	2014-04-04	SRR1062545	SRS520113	SRP034750	GSM1299103				Whole embryos	TUAB		public	TRANSCRIPTOMIC	Danio rerio
RNA-Seq		76	PRJNA232649	SAMN02486873	GEO	SRX399822	0	Illumina HiSeq 2000	SINGLE	cDNA		2013-12-27	289	191	ILLUMINA	2014-04-04	SRR1062546	SRS520113	SRP034750	GSM1299103				Whole embryos	TUAB		public	TRANSCRIPTOMIC	Danio rerio
RNA-Seq		76	PRJNA232649	SAMN02486873	GEO	SRX399822	0	Illumina HiSeq 2000	SINGLE	cDNA		2013-12-27	289	203	ILLUMINA	2014-04-04	SRR1062547	SRS520113	SRP034750	GSM1299103				Whole embryos	TUAB		public	TRANSCRIPTOMIC	Danio rerio
RNA-Seq		76	PRJNA232649	SAMN02486873	GEO	SRX399822	0	Illumina HiSeq 2000	SINGLE	cDNA		2013-12-27	289	196	ILLUMINA	2014-04-04	SRR1062548	SRS520113	SRP034750	GSM1299103				Whole embryos	TUAB		public	TRANSCRIPTOMIC	Danio rerio
RNA-Seq		76	PRJNA232649	SAMN02486873	GEO	SRX399822	0	Illumina HiSeq 2000	SINGLE	cDNA		2013-12-27	289	194	ILLUMINA	2014-04-04	SRR1062549	SRS520113	SRP034750	GSM1299103				Whole embryos	TUAB		public	TRANSCRIPTOMIC	Danio rerio
RNA-Seq		76	PRJNA232649	SAMN02486873	GEO	SRX399822	0	Illumina HiSeq 2000	SINGLE	cDNA		2013-12-27	289	205	ILLUMINA	2014-04-04	SRR1062550	SRS520113	SRP034750	GSM1299103				Whole embryos	TUAB		public	TRANSCRIPTOMIC	Danio rerio
RNA-Seq		76	PRJNA232649	SAMN02486873	GEO	SRX399822	0	Illumina HiSeq 2000	SINGLE	cDNA		2013-12-27	289	192	ILLUMINA	2014-04-04	SRR1062551	SRS520113	SRP034750	GSM1299103				Whole embryos	TUAB		public	TRANSCRIPTOMIC	Danio rerio
RNA-Seq		76	PRJNA232649	SAMN02486873	GEO	SRX399822	0	Illumina HiSeq 2000	SINGLE	cDNA		2013-12-27	289	204	ILLUMINA	2014-04-04	SRR1062552	SRS520113	SRP034750	GSM1299103				Whole embryos	TUAB		public	TRANSCRIPTOMIC	Danio rerio
RNA-Seq		76	PRJNA232649	SAMN02486873	GEO	SRX399822	0	Illumina HiSeq 2000	SINGLE	cDNA		2013-12-27	289	196	ILLUMINA	2014-04-04	SRR1062553	SRS520113	SRP034750	GSM1299103				Whole embryos	TUAB		public	TRANSCRIPTOMIC	Danio rerio
RNA-Seq		76	PRJNA232649	SAMN02486873	GEO	SRX399822	0	Illumina HiSeq 2000	SINGLE	cDNA		2013-12-27	289	197	ILLUMINA	2014-04-04	SRR1062554	SRS520113	SRP034750	GSM1299103				Whole embryos	TUAB		public	TRANSCRIPTOMIC	Danio rerio
RNA-Seq		76	PRJNA232649	SAMN02486874	GEO	SRX399823	0	Illumina HiSeq 2000	SINGLE	cDNA		2013-12-27	289	193	ILLUMINA	2014-04-04	SRR1062555	SRS520114	SRP034750	GSM1299104				Whole embryos	TUAB		public	TRANSCRIPTOMIC	Danio rerio
RNA-Seq		76	PRJNA232649	SAMN02486874	GEO	SRX399823	0	Illumina HiSeq 2000	SINGLE	cDNA		2013-12-27	289	193	ILLUMINA	2014-04-04	SRR1062556	SRS520114	SRP034750	GSM1299104				Whole embryos	TUAB		public	TRANSCRIPTOMIC	Danio rerio
RNA-Seq		76	PRJNA232649	SAMN02486874	GEO	SRX399823	0	Illumina HiSeq 2000	SINGLE	cDNA		2013-12-27	289	201	ILLUMINA	2014-04-04	SRR1062557	SRS520114	SRP034750	GSM1299104				Whole embryos	TUAB		public	TRANSCRIPTOMIC	Danio rerio
RNA-Seq		76	PRJNA232649	SAMN02486874	GEO	SRX399823	0	Illumina HiSeq 2000	SINGLE	cDNA		2013-12-27	289	199	ILLUMINA	2014-04-04	SRR1062558	SRS520114	SRP034750	GSM1299104				Whole embryos	TUAB		public	TRANSCRIPTOMIC	Danio rerio
RNA-Seq		76	PRJNA232649	SAMN02486874	GEO	SRX399823	0	Illumina HiSeq 2000	SINGLE	cDNA		2013-12-27	289	197	ILLUMINA	2014-04-04	SRR1062559	SRS520114	SRP034750	GSM1299104				Whole embryos	TUAB		public	TRANSCRIPTOMIC	Danio rerio
RNA-Seq		76	PRJNA232649	SAMN02486874	GEO	SRX399823	0	Illumina HiSeq 2000	SINGLE	cDNA		2013-12-27	210	154	ILLUMINA	2014-04-04	SRR1062560	SRS520114	SRP034750	GSM1299104				Whole embryos	TUAB		public	TRANSCRIPTOMIC	Danio rerio
RNA-Seq		76	PRJNA232649	SAMN02486874	GEO	SRX399823	0	Illumina HiSeq 2000	SINGLE	cDNA		2013-12-27	289	193	ILLUMINA	2014-04-04	SRR1062561	SRS520114	SRP034750	GSM1299104				Whole embryos	TUAB		public	TRANSCRIPTOMIC	Danio rerio
RNA-Seq		76	PRJNA232649	SAMN02486874	GEO	SRX399823	0	Illumina HiSeq 2000	SINGLE	cDNA		2013-12-27	289	206	ILLUMINA	2014-04-04	SRR1062562	SRS520114	SRP034750	GSM1299104				Whole embryos	TUAB		public	TRANSCRIPTOMIC	Danio rerio
RNA-Seq		76	PRJNA232649	SAMN02486874	GEO	SRX399823	0	Illumina HiSeq 2000	SINGLE	cDNA		2013-12-27	289	198	ILLUMINA	2014-04-04	SRR1062563	SRS520114	SRP034750	GSM1299104				Whole embryos	TUAB		public	TRANSCRIPTOMIC	Danio rerio
RNA-Seq		76	PRJNA232649	SAMN02486874	GEO	SRX399823	0	Illumina HiSeq 2000	SINGLE	cDNA		2013-12-27	289	201	ILLUMINA	2014-04-04	SRR1062564	SRS520114	SRP034750	GSM1299104				Whole embryos	TUAB		public	TRANSCRIPTOMIC	Danio rerio
RNA-Seq		76	PRJNA232649	SAMN02486874	GEO	SRX399823	0	Illumina HiSeq 2000	SINGLE	cDNA		2013-12-27	289	204	ILLUMINA	2014-04-04	SRR1062565	SRS520114	SRP034750	GSM1299104				Whole embryos	TUAB		public	TRANSCRIPTOMIC	Danio rerio
RNA-Seq		76	PRJNA232649	SAMN02486874	GEO	SRX399823	0	Illumina HiSeq 2000	SINGLE	cDNA		2013-12-27	289	207	ILLUMINA	2014-04-04	SRR1062566	SRS520114	SRP034750	GSM1299104				Whole embryos	TUAB		public	TRANSCRIPTOMIC	Danio rerio
RNA-Seq		76	PRJNA232649	SAMN02486874	GEO	SRX399823	0	Illumina HiSeq 2000	SINGLE	cDNA		2013-12-27	289	199	ILLUMINA	2014-04-04	SRR1062567	SRS520114	SRP034750	GSM1299104				Whole embryos	TUAB		public	TRANSCRIPTOMIC	Danio rerio
RNA-Seq		76	PRJNA232649	SAMN02486874	GEO	SRX399823	0	Illumina HiSeq 2000	SINGLE	cDNA		2013-12-27	289	208	ILLUMINA	2014-04-04	SRR1062568	SRS520114	SRP034750	GSM1299104				Whole embryos	TUAB		public	TRANSCRIPTOMIC	Danio rerio
RNA-Seq		76	PRJNA232649	SAMN02486874	GEO	SRX399823	0	Illumina HiSeq 2000	SINGLE	cDNA		2013-12-27	289	194	ILLUMINA	2014-04-04	SRR1062569	SRS520114	SRP034750	GSM1299104				Whole embryos	TUAB		public	TRANSCRIPTOMIC	Danio rerio
RNA-Seq		76	PRJNA232649	SAMN02486874	GEO	SRX399823	0	Illumina HiSeq 2000	SINGLE	cDNA		2013-12-27	289	209	ILLUMINA	2014-04-04	SRR1062570	SRS520114	SRP034750	GSM1299104				Whole embryos	TUAB		public	TRANSCRIPTOMIC	Danio rerio
RNA-Seq		76	PRJNA232649	SAMN02486874	GEO	SRX399823	0	Illumina HiSeq 2000	SINGLE	cDNA		2013-12-27	289	192	ILLUMINA	2014-04-04	SRR1062571	SRS520114	SRP034750	GSM1299104				Whole embryos	TUAB		public	TRANSCRIPTOMIC	Danio rerio
RNA-Seq		76	PRJNA232649	SAMN02486874	GEO	SRX399823	0	Illumina HiSeq 2000	SINGLE	cDNA		2013-12-27	289	203	ILLUMINA	2014-04-04	SRR1062572	SRS520114	SRP034750	GSM1299104				Whole embryos	TUAB		public	TRANSCRIPTOMIC	Danio rerio
RNA-Seq		76	PRJNA232649	SAMN02486874	GEO	SRX399823	0	Illumina HiSeq 2000	SINGLE	cDNA		2013-12-27	289	197	ILLUMINA	2014-04-04	SRR1062573	SRS520114	SRP034750	GSM1299104				Whole embryos	TUAB		public	TRANSCRIPTOMIC	Danio rerio
RNA-Seq		76	PRJNA232649	SAMN02486874	GEO	SRX399823	0	Illumina HiSeq 2000	SINGLE	cDNA		2013-12-27	289	200	ILLUMINA	2014-04-04	SRR1062574	SRS520114	SRP034750	GSM1299104				Whole embryos	TUAB		public	TRANSCRIPTOMIC	Danio rerio
RNA-Seq		76	PRJNA232649	SAMN02486874	GEO	SRX399823	0	Illumina HiSeq 2000	SINGLE	cDNA		2013-12-27	169	124	ILLUMINA	2014-04-04	SRR1062575	SRS520114	SRP034750	GSM1299104				Whole embryos	TUAB		public	TRANSCRIPTOMIC	Danio rerio
RNA-Seq		76	PRJNA232649	SAMN02486874	GEO	SRX399823	0	Illumina HiSeq 2000	SINGLE	cDNA		2013-12-27	289	192	ILLUMINA	2014-04-04	SRR1062576	SRS520114	SRP034750	GSM1299104				Whole embryos	TUAB		public	TRANSCRIPTOMIC	Danio rerio
RNA-Seq		76	PRJNA232649	SAMN02486874	GEO	SRX399823	0	Illumina HiSeq 2000	SINGLE	cDNA		2013-12-27	289	198	ILLUMINA	2014-04-04	SRR1062577	SRS520114	SRP034750	GSM1299104				Whole embryos	TUAB		public	TRANSCRIPTOMIC	Danio rerio
RNA-Seq		76	PRJNA232649	SAMN02486874	GEO	SRX399823	0	Illumina HiSeq 2000	SINGLE	cDNA		2013-12-27	289	206	ILLUMINA	2014-04-04	SRR1062578	SRS520114	SRP034750	GSM1299104				Whole embryos	TUAB		public	TRANSCRIPTOMIC	Danio rerio
RNA-Seq		76	PRJNA232649	SAMN02486874	GEO	SRX399823	0	Illumina HiSeq 2000	SINGLE	cDNA		2013-12-27	289	198	ILLUMINA	2014-04-04	SRR1062579	SRS520114	SRP034750	GSM1299104				Whole embryos	TUAB		public	TRANSCRIPTOMIC	Danio rerio
RNA-Seq		76	PRJNA232649	SAMN02486874	GEO	SRX399823	0	Illumina HiSeq 2000	SINGLE	cDNA		2013-12-27	289	201	ILLUMINA	2014-04-04	SRR1062580	SRS520114	SRP034750	GSM1299104				Whole embryos	TUAB		public	TRANSCRIPTOMIC	Danio rerio
RNA-Seq		76	PRJNA232649	SAMN02486874	GEO	SRX399823	0	Illumina HiSeq 2000	SINGLE	cDNA		2013-12-27	289	204	ILLUMINA	2014-04-04	SRR1062581	SRS520114	SRP034750	GSM1299104				Whole embryos	TUAB		public	TRANSCRIPTOMIC	Danio rerio
RNA-Seq		76	PRJNA232649	SAMN02486874	GEO	SRX399823	0	Illumina HiSeq 2000	SINGLE	cDNA		2013-12-27	289	199	ILLUMINA	2014-04-04	SRR1062582	SRS520114	SRP034750	GSM1299104				Whole embryos	TUAB		public	TRANSCRIPTOMIC	Danio rerio
RNA-Seq		76	PRJNA232649	SAMN02486874	GEO	SRX399823	0	Illumina HiSeq 2000	SINGLE	cDNA		2013-12-27	289	210	ILLUMINA	2014-04-04	SRR1062583	SRS520114	SRP034750	GSM1299104				Whole embryos	TUAB		public	TRANSCRIPTOMIC	Danio rerio
RNA-Seq		76	PRJNA232649	SAMN02486874	GEO	SRX399823	0	Illumina HiSeq 2000	SINGLE	cDNA		2013-12-27	289	191	ILLUMINA	2014-04-04	SRR1062584	SRS520114	SRP034750	GSM1299104				Whole embryos	TUAB		public	TRANSCRIPTOMIC	Danio rerio
RNA-Seq		76	PRJNA232649	SAMN02486874	GEO	SRX399823	0	Illumina HiSeq 2000	SINGLE	cDNA		2013-12-27	289	207	ILLUMINA	2014-04-04	SRR1062585	SRS520114	SRP034750	GSM1299104				Whole embryos	TUAB		public	TRANSCRIPTOMIC	Danio rerio
RNA-Seq		76	PRJNA232649	SAMN02486874	GEO	SRX399823	0	Illumina HiSeq 2000	SINGLE	cDNA		2013-12-27	289	194	ILLUMINA	2014-04-04	SRR1062586	SRS520114	SRP034750	GSM1299104				Whole embryos	TUAB		public	TRANSCRIPTOMIC	Danio rerio
RNA-Seq		76	PRJNA232649	SAMN02486874	GEO	SRX399823	0	Illumina HiSeq 2000	SINGLE	cDNA		2013-12-27	289	199	ILLUMINA	2014-04-04	SRR1062587	SRS520114	SRP034750	GSM1299104				Whole embryos	TUAB		public	TRANSCRIPTOMIC	Danio rerio
RNA-Seq		76	PRJNA232649	SAMN02486874	GEO	SRX399823	0	Illumina HiSeq 2000	SINGLE	cDNA		2013-12-27	289	200	ILLUMINA	2014-04-04	SRR1062588	SRS520114	SRP034750	GSM1299104				Whole embryos	TUAB		public	TRANSCRIPTOMIC	Danio rerio
RNA-Seq		76	PRJNA232649	SAMN02486874	GEO	SRX399823	0	Illumina HiSeq 2000	SINGLE	cDNA		2013-12-27	289	200	ILLUMINA	2014-04-04	SRR1062589	SRS520114	SRP034750	GSM1299104				Whole embryos	TUAB		public	TRANSCRIPTOMIC	Danio rerio
RNA-Seq		76	PRJNA232649	SAMN02486874	GEO	SRX399823	0	Illumina HiSeq 2000	SINGLE	cDNA		2013-12-27	289	197	ILLUMINA	2014-04-04	SRR1062590	SRS520114	SRP034750	GSM1299104				Whole embryos	TUAB		public	TRANSCRIPTOMIC	Danio rerio
RNA-Seq		76	PRJNA232649	SAMN02486874	GEO	SRX399823	0	Illumina HiSeq 2000	SINGLE	cDNA		2013-12-27	235	171	ILLUMINA	2014-04-04	SRR1062591	SRS520114	SRP034750	GSM1299104				Whole embryos	TUAB		public	TRANSCRIPTOMIC	Danio rerio
RNA-Seq		76	PRJNA232649	SAMN02486874	GEO	SRX399823	0	Illumina HiSeq 2000	SINGLE	cDNA		2013-12-27	289	191	ILLUMINA	2014-04-04	SRR1062592	SRS520114	SRP034750	GSM1299104				Whole embryos	TUAB		public	TRANSCRIPTOMIC	Danio rerio
RNA-Seq		76	PRJNA232649	SAMN02486874	GEO	SRX399823	0	Illumina HiSeq 2000	SINGLE	cDNA		2013-12-27	289	205	ILLUMINA	2014-04-04	SRR1062593	SRS520114	SRP034750	GSM1299104				Whole embryos	TUAB		public	TRANSCRIPTOMIC	Danio rerio
RNA-Seq		76	PRJNA232649	SAMN02486874	GEO	SRX399823	0	Illumina HiSeq 2000	SINGLE	cDNA		2013-12-27	289	198	ILLUMINA	2014-04-04	SRR1062594	SRS520114	SRP034750	GSM1299104				Whole embryos	TUAB		public	TRANSCRIPTOMIC	Danio rerio
RNA-Seq		76	PRJNA232649	SAMN02486874	GEO	SRX399823	0	Illumina HiSeq 2000	SINGLE	cDNA		2013-12-27	289	201	ILLUMINA	2014-04-04	SRR1062595	SRS520114	SRP034750	GSM1299104				Whole embryos	TUAB		public	TRANSCRIPTOMIC	Danio rerio
RNA-Seq		76	PRJNA232649	SAMN02486874	GEO	SRX399823	0	Illumina HiSeq 2000	SINGLE	cDNA		2013-12-27	289	205	ILLUMINA	2014-04-04	SRR1062596	SRS520114	SRP034750	GSM1299104				Whole embryos	TUAB		public	TRANSCRIPTOMIC	Danio rerio
RNA-Seq		76	PRJNA232649	SAMN02486874	GEO	SRX399823	0	Illumina HiSeq 2000	SINGLE	cDNA		2013-12-27	289	199	ILLUMINA	2014-04-04	SRR1062597	SRS520114	SRP034750	GSM1299104				Whole embryos	TUAB		public	TRANSCRIPTOMIC	Danio rerio
RNA-Seq		76	PRJNA232649	SAMN02486874	GEO	SRX399823	0	Illumina HiSeq 2000	SINGLE	cDNA		2013-12-27	289	210	ILLUMINA	2014-04-04	SRR1062598	SRS520114	SRP034750	GSM1299104				Whole embryos	TUAB		public	TRANSCRIPTOMIC	Danio rerio
RNA-Seq		76	PRJNA232649	SAMN02486874	GEO	SRX399823	0	Illumina HiSeq 2000	SINGLE	cDNA		2013-12-27	289	204	ILLUMINA	2014-04-04	SRR1062599	SRS520114	SRP034750	GSM1299104				Whole embryos	TUAB		public	TRANSCRIPTOMIC	Danio rerio
RNA-Seq		76	PRJNA232649	SAMN02486874	GEO	SRX399823	0	Illumina HiSeq 2000	SINGLE	cDNA		2013-12-27	289	192	ILLUMINA	2014-04-04	SRR1062600	SRS520114	SRP034750	GSM1299104				Whole embryos	TUAB		public	TRANSCRIPTOMIC	Danio rerio
RNA-Seq		76	PRJNA232649	SAMN02486874	GEO	SRX399823	0	Illumina HiSeq 2000	SINGLE	cDNA		2013-12-27	289	207	ILLUMINA	2014-04-04	SRR1062601	SRS520114	SRP034750	GSM1299104				Whole embryos	TUAB		public	TRANSCRIPTOMIC	Danio rerio
RNA-Seq		76	PRJNA232649	SAMN02486874	GEO	SRX399823	0	Illumina HiSeq 2000	SINGLE	cDNA		2013-12-27	289	194	ILLUMINA	2014-04-04	SRR1062602	SRS520114	SRP034750	GSM1299104				Whole embryos	TUAB		public	TRANSCRIPTOMIC	Danio rerio
RNA-Seq		76	PRJNA232649	SAMN02486874	GEO	SRX399823	0	Illumina HiSeq 2000	SINGLE	cDNA		2013-12-27	289	201	ILLUMINA	2014-04-04	SRR1062603	SRS520114	SRP034750	GSM1299104				Whole embryos	TUAB		public	TRANSCRIPTOMIC	Danio rerio
RNA-Seq		76	PRJNA232649	SAMN02486874	GEO	SRX399823	0	Illumina HiSeq 2000	SINGLE	cDNA		2013-12-27	289	200	ILLUMINA	2014-04-04	SRR1062604	SRS520114	SRP034750	GSM1299104				Whole embryos	TUAB		public	TRANSCRIPTOMIC	Danio rerio
RNA-Seq		76	PRJNA232649	SAMN02486874	GEO	SRX399823	0	Illumina HiSeq 2000	SINGLE	cDNA		2013-12-27	289	198	ILLUMINA	2014-04-04	SRR1062605	SRS520114	SRP034750	GSM1299104				Whole embryos	TUAB		public	TRANSCRIPTOMIC	Danio rerio
RNA-Seq		76	PRJNA232649	SAMN02486874	GEO	SRX399823	0	Illumina HiSeq 2000	SINGLE	cDNA		2013-12-27	225	165	ILLUMINA	2014-04-04	SRR1062606	SRS520114	SRP034750	GSM1299104				Whole embryos	TUAB		public	TRANSCRIPTOMIC	Danio rerio
RNA-Seq		76	PRJNA232649	SAMN02486874	GEO	SRX399823	0	Illumina HiSeq 2000	SINGLE	cDNA		2013-12-27	289	190	ILLUMINA	2014-04-04	SRR1062607	SRS520114	SRP034750	GSM1299104				Whole embryos	TUAB		public	TRANSCRIPTOMIC	Danio rerio
RNA-Seq		76	PRJNA232649	SAMN02486874	GEO	SRX399823	0	Illumina HiSeq 2000	SINGLE	cDNA		2013-12-27	289	204	ILLUMINA	2014-04-04	SRR1062608	SRS520114	SRP034750	GSM1299104				Whole embryos	TUAB		public	TRANSCRIPTOMIC	Danio rerio
RNA-Seq		76	PRJNA232649	SAMN02486874	GEO	SRX399823	0	Illumina HiSeq 2000	SINGLE	cDNA		2013-12-27	289	197	ILLUMINA	2014-04-04	SRR1062609	SRS520114	SRP034750	GSM1299104				Whole embryos	TUAB		public	TRANSCRIPTOMIC	Danio rerio
RNA-Seq		76	PRJNA232649	SAMN02486874	GEO	SRX399823	0	Illumina HiSeq 2000	SINGLE	cDNA		2013-12-27	289	198	ILLUMINA	2014-04-04	SRR1062610	SRS520114	SRP034750	GSM1299104				Whole embryos	TUAB		public	TRANSCRIPTOMIC	Danio rerio
RNA-Seq		76	PRJNA232649	SAMN02486874	GEO	SRX399823	0	Illumina HiSeq 2000	SINGLE	cDNA		2013-12-27	289	200	ILLUMINA	2014-04-04	SRR1062611	SRS520114	SRP034750	GSM1299104				Whole embryos	TUAB		public	TRANSCRIPTOMIC	Danio rerio
RNA-Seq		76	PRJNA232649	SAMN02486874	GEO	SRX399823	0	Illumina HiSeq 2000	SINGLE	cDNA		2013-12-27	289	204	ILLUMINA	2014-04-04	SRR1062612	SRS520114	SRP034750	GSM1299104				Whole embryos	TUAB		public	TRANSCRIPTOMIC	Danio rerio
RNA-Seq		76	PRJNA232649	SAMN02486874	GEO	SRX399823	0	Illumina HiSeq 2000	SINGLE	cDNA		2013-12-27	289	200	ILLUMINA	2014-04-04	SRR1062613	SRS520114	SRP034750	GSM1299104				Whole embryos	TUAB		public	TRANSCRIPTOMIC	Danio rerio
RNA-Seq		76	PRJNA232649	SAMN02486874	GEO	SRX399823	0	Illumina HiSeq 2000	SINGLE	cDNA		2013-12-27	289	209	ILLUMINA	2014-04-04	SRR1062614	SRS520114	SRP034750	GSM1299104				Whole embryos	TUAB		public	TRANSCRIPTOMIC	Danio rerio
RNA-Seq		76	PRJNA232649	SAMN02486874	GEO	SRX399823	0	Illumina HiSeq 2000	SINGLE	cDNA		2013-12-27	289	192	ILLUMINA	2014-04-04	SRR1062615	SRS520114	SRP034750	GSM1299104				Whole embryos	TUAB		public	TRANSCRIPTOMIC	Danio rerio
RNA-Seq		76	PRJNA232649	SAMN02486874	GEO	SRX399823	0	Illumina HiSeq 2000	SINGLE	cDNA		2013-12-27	289	206	ILLUMINA	2014-04-04	SRR1062616	SRS520114	SRP034750	GSM1299104				Whole embryos	TUAB		public	TRANSCRIPTOMIC	Danio rerio
RNA-Seq		76	PRJNA232649	SAMN02486874	GEO	SRX399823	0	Illumina HiSeq 2000	SINGLE	cDNA		2013-12-27	289	192	ILLUMINA	2014-04-04	SRR1062617	SRS520114	SRP034750	GSM1299104				Whole embryos	TUAB		public	TRANSCRIPTOMIC	Danio rerio
RNA-Seq		76	PRJNA232649	SAMN02486874	GEO	SRX399823	0	Illumina HiSeq 2000	SINGLE	cDNA		2013-12-27	289	201	ILLUMINA	2014-04-04	SRR1062618	SRS520114	SRP034750	GSM1299104				Whole embryos	TUAB		public	TRANSCRIPTOMIC	Danio rerio
RNA-Seq		76	PRJNA232649	SAMN02486874	GEO	SRX399823	0	Illumina HiSeq 2000	SINGLE	cDNA		2013-12-27	289	198	ILLUMINA	2014-04-04	SRR1062619	SRS520114	SRP034750	GSM1299104				Whole embryos	TUAB		public	TRANSCRIPTOMIC	Danio rerio
RNA-Seq		76	PRJNA232649	SAMN02486874	GEO	SRX399823	0	Illumina HiSeq 2000	SINGLE	cDNA		2013-12-27	289	200	ILLUMINA	2014-04-04	SRR1062620	SRS520114	SRP034750	GSM1299104				Whole embryos	TUAB		public	TRANSCRIPTOMIC	Danio rerio
RNA-Seq		76	PRJNA232649	SAMN02486874	GEO	SRX399823	0	Illumina HiSeq 2000	SINGLE	cDNA		2013-12-27	289	210	ILLUMINA	2014-04-04	SRR1062621	SRS520114	SRP034750	GSM1299104				Whole embryos	TUAB		public	TRANSCRIPTOMIC	Danio rerio
RNA-Seq		76	PRJNA232649	SAMN02486874	GEO	SRX399823	0	Illumina HiSeq 2000	SINGLE	cDNA		2013-12-27	203	149	ILLUMINA	2014-04-04	SRR1062622	SRS520114	SRP034750	GSM1299104				Whole embryos	TUAB		public	TRANSCRIPTOMIC	Danio rerio
RNA-Seq		76	PRJNA232649	SAMN02486874	GEO	SRX399823	0	Illumina HiSeq 2000	SINGLE	cDNA		2013-12-27	289	189	ILLUMINA	2014-04-04	SRR1062623	SRS520114	SRP034750	GSM1299104				Whole embryos	TUAB		public	TRANSCRIPTOMIC	Danio rerio
RNA-Seq		76	PRJNA232649	SAMN02486874	GEO	SRX399823	0	Illumina HiSeq 2000	SINGLE	cDNA		2013-12-27	289	203	ILLUMINA	2014-04-04	SRR1062624	SRS520114	SRP034750	GSM1299104				Whole embryos	TUAB		public	TRANSCRIPTOMIC	Danio rerio
RNA-Seq		76	PRJNA232649	SAMN02486874	GEO	SRX399823	0	Illumina HiSeq 2000	SINGLE	cDNA		2013-12-27	289	201	ILLUMINA	2014-04-04	SRR1062625	SRS520114	SRP034750	GSM1299104				Whole embryos	TUAB		public	TRANSCRIPTOMIC	Danio rerio
RNA-Seq		76	PRJNA232649	SAMN02486874	GEO	SRX399823	0	Illumina HiSeq 2000	SINGLE	cDNA		2013-12-27	289	203	ILLUMINA	2014-04-04	SRR1062626	SRS520114	SRP034750	GSM1299104				Whole embryos	TUAB		public	TRANSCRIPTOMIC	Danio rerio
RNA-Seq		76	PRJNA232649	SAMN02486874	GEO	SRX399823	0	Illumina HiSeq 2000	SINGLE	cDNA		2013-12-27	289	207	ILLUMINA	2014-04-04	SRR1062627	SRS520114	SRP034750	GSM1299104				Whole embryos	TUAB		public	TRANSCRIPTOMIC	Danio rerio
RNA-Seq		76	PRJNA232649	SAMN02486874	GEO	SRX399823	0	Illumina HiSeq 2000	SINGLE	cDNA		2013-12-27	289	198	ILLUMINA	2014-04-04	SRR1062628	SRS520114	SRP034750	GSM1299104				Whole embryos	TUAB		public	TRANSCRIPTOMIC	Danio rerio
RNA-Seq		76	PRJNA232649	SAMN02486874	GEO	SRX399823	0	Illumina HiSeq 2000	SINGLE	cDNA		2013-12-27	289	210	ILLUMINA	2014-04-04	SRR1062629	SRS520114	SRP034750	GSM1299104				Whole embryos	TUAB		public	TRANSCRIPTOMIC	Danio rerio
RNA-Seq		76	PRJNA232649	SAMN02486874	GEO	SRX399823	0	Illumina HiSeq 2000	SINGLE	cDNA		2013-12-27	289	190	ILLUMINA	2014-04-04	SRR1062630	SRS520114	SRP034750	GSM1299104				Whole embryos	TUAB		public	TRANSCRIPTOMIC	Danio rerio
RNA-Seq		76	PRJNA232649	SAMN02486874	GEO	SRX399823	0	Illumina HiSeq 2000	SINGLE	cDNA		2013-12-27	289	204	ILLUMINA	2014-04-04	SRR1062631	SRS520114	SRP034750	GSM1299104				Whole embryos	TUAB		public	TRANSCRIPTOMIC	Danio rerio
RNA-Seq		76	PRJNA232649	SAMN02486874	GEO	SRX399823	0	Illumina HiSeq 2000	SINGLE	cDNA		2013-12-27	289	194	ILLUMINA	2014-04-04	SRR1062632	SRS520114	SRP034750	GSM1299104				Whole embryos	TUAB		public	TRANSCRIPTOMIC	Danio rerio
RNA-Seq		76	PRJNA232649	SAMN02486874	GEO	SRX399823	0	Illumina HiSeq 2000	SINGLE	cDNA		2013-12-27	289	200	ILLUMINA	2014-04-04	SRR1062633	SRS520114	SRP034750	GSM1299104				Whole embryos	TUAB		public	TRANSCRIPTOMIC	Danio rerio
RNA-Seq		76	PRJNA232649	SAMN02486874	GEO	SRX399823	0	Illumina HiSeq 2000	SINGLE	cDNA		2013-12-27	289	203	ILLUMINA	2014-04-04	SRR1062634	SRS520114	SRP034750	GSM1299104				Whole embryos	TUAB		public	TRANSCRIPTOMIC	Danio rerio
RNA-Seq		76	PRJNA232649	SAMN02486874	GEO	SRX399823	0	Illumina HiSeq 2000	SINGLE	cDNA		2013-12-27	289	204	ILLUMINA	2014-04-04	SRR1062635	SRS520114	SRP034750	GSM1299104				Whole embryos	TUAB		public	TRANSCRIPTOMIC	Danio rerio
RNA-Seq		76	PRJNA232649	SAMN02486874	GEO	SRX399823	0	Illumina HiSeq 2000	SINGLE	cDNA		2013-12-27	289	197	ILLUMINA	2014-04-04	SRR1062636	SRS520114	SRP034750	GSM1299104				Whole embryos	TUAB		public	TRANSCRIPTOMIC	Danio rerio
RNA-Seq		76	PRJNA232649	SAMN02486874	GEO	SRX399823	0	Illumina HiSeq 2000	SINGLE	cDNA		2013-12-27	258	188	ILLUMINA	2014-04-04	SRR1062637	SRS520114	SRP034750	GSM1299104				Whole embryos	TUAB		public	TRANSCRIPTOMIC	Danio rerio
RNA-Seq		76	PRJNA232649	SAMN02486874	GEO	SRX399823	0	Illumina HiSeq 2000	SINGLE	cDNA		2013-12-27	289	208	ILLUMINA	2014-04-04	SRR1062638	SRS520114	SRP034750	GSM1299104				Whole embryos	TUAB		public	TRANSCRIPTOMIC	Danio rerio
RNA-Seq		76	PRJNA232649	SAMN02486876	GEO	SRX399824	0	Illumina HiSeq 2000	SINGLE	cDNA		2013-12-27	289	204	ILLUMINA	2014-04-04	SRR1062639	SRS520115	SRP034750	GSM1299105				Whole embryos	TUAB		public	TRANSCRIPTOMIC	Danio rerio
RNA-Seq		76	PRJNA232649	SAMN02486876	GEO	SRX399824	0	Illumina HiSeq 2000	SINGLE	cDNA		2013-12-27	173	127	ILLUMINA	2014-04-04	SRR1062640	SRS520115	SRP034750	GSM1299105				Whole embryos	TUAB		public	TRANSCRIPTOMIC	Danio rerio
RNA-Seq		76	PRJNA232649	SAMN02486876	GEO	SRX399824	0	Illumina HiSeq 2000	SINGLE	cDNA		2013-12-27	140	103	ILLUMINA	2014-04-04	SRR1062641	SRS520115	SRP034750	GSM1299105				Whole embryos	TUAB		public	TRANSCRIPTOMIC	Danio rerio
RNA-Seq		76	PRJNA232649	SAMN02486876	GEO	SRX399824	0	Illumina HiSeq 2000	SINGLE	cDNA		2013-12-27	289	194	ILLUMINA	2014-04-04	SRR1062642	SRS520115	SRP034750	GSM1299105				Whole embryos	TUAB		public	TRANSCRIPTOMIC	Danio rerio
RNA-Seq		76	PRJNA232649	SAMN02486876	GEO	SRX399824	0	Illumina HiSeq 2000	SINGLE	cDNA		2013-12-27	289	206	ILLUMINA	2014-04-04	SRR1062643	SRS520115	SRP034750	GSM1299105				Whole embryos	TUAB		public	TRANSCRIPTOMIC	Danio rerio
RNA-Seq		76	PRJNA232649	SAMN02486876	GEO	SRX399824	0	Illumina HiSeq 2000	SINGLE	cDNA		2013-12-27	289	202	ILLUMINA	2014-04-04	SRR1062644	SRS520115	SRP034750	GSM1299105				Whole embryos	TUAB		public	TRANSCRIPTOMIC	Danio rerio
RNA-Seq		76	PRJNA232649	SAMN02486876	GEO	SRX399824	0	Illumina HiSeq 2000	SINGLE	cDNA		2013-12-27	289	198	ILLUMINA	2014-04-04	SRR1062645	SRS520115	SRP034750	GSM1299105				Whole embryos	TUAB		public	TRANSCRIPTOMIC	Danio rerio
RNA-Seq		76	PRJNA232649	SAMN02486876	GEO	SRX399824	0	Illumina HiSeq 2000	SINGLE	cDNA		2013-12-27	289	208	ILLUMINA	2014-04-04	SRR1062646	SRS520115	SRP034750	GSM1299105				Whole embryos	TUAB		public	TRANSCRIPTOMIC	Danio rerio
RNA-Seq		76	PRJNA232649	SAMN02486876	GEO	SRX399824	0	Illumina HiSeq 2000	SINGLE	cDNA		2013-12-27	289	195	ILLUMINA	2014-04-04	SRR1062647	SRS520115	SRP034750	GSM1299105				Whole embryos	TUAB		public	TRANSCRIPTOMIC	Danio rerio
RNA-Seq		76	PRJNA232649	SAMN02486876	GEO	SRX399824	0	Illumina HiSeq 2000	SINGLE	cDNA		2013-12-27	289	208	ILLUMINA	2014-04-04	SRR1062648	SRS520115	SRP034750	GSM1299105				Whole embryos	TUAB		public	TRANSCRIPTOMIC	Danio rerio
RNA-Seq		76	PRJNA232649	SAMN02486876	GEO	SRX399824	0	Illumina HiSeq 2000	SINGLE	cDNA		2013-12-27	289	198	ILLUMINA	2014-04-04	SRR1062649	SRS520115	SRP034750	GSM1299105				Whole embryos	TUAB		public	TRANSCRIPTOMIC	Danio rerio
RNA-Seq		76	PRJNA232649	SAMN02486876	GEO	SRX399824	0	Illumina HiSeq 2000	SINGLE	cDNA		2013-12-27	289	203	ILLUMINA	2014-04-04	SRR1062650	SRS520115	SRP034750	GSM1299105				Whole embryos	TUAB		public	TRANSCRIPTOMIC	Danio rerio
RNA-Seq		76	PRJNA232649	SAMN02486876	GEO	SRX399824	0	Illumina HiSeq 2000	SINGLE	cDNA		2013-12-27	289	210	ILLUMINA	2014-04-04	SRR1062651	SRS520115	SRP034750	GSM1299105				Whole embryos	TUAB		public	TRANSCRIPTOMIC	Danio rerio
RNA-Seq		76	PRJNA232649	SAMN02486876	GEO	SRX399824	0	Illumina HiSeq 2000	SINGLE	cDNA		2013-12-27	289	204	ILLUMINA	2014-04-04	SRR1062652	SRS520115	SRP034750	GSM1299105				Whole embryos	TUAB		public	TRANSCRIPTOMIC	Danio rerio
RNA-Seq		76	PRJNA232649	SAMN02486876	GEO	SRX399824	0	Illumina HiSeq 2000	SINGLE	cDNA		2013-12-27	289	194	ILLUMINA	2014-04-04	SRR1062653	SRS520115	SRP034750	GSM1299105				Whole embryos	TUAB		public	TRANSCRIPTOMIC	Danio rerio
RNA-Seq		76	PRJNA232649	SAMN02486876	GEO	SRX399824	0	Illumina HiSeq 2000	SINGLE	cDNA		2013-12-27	289	208	ILLUMINA	2014-04-04	SRR1062654	SRS520115	SRP034750	GSM1299105				Whole embryos	TUAB		public	TRANSCRIPTOMIC	Danio rerio
RNA-Seq		76	PRJNA232649	SAMN02486876	GEO	SRX399824	0	Illumina HiSeq 2000	SINGLE	cDNA		2013-12-27	289	193	ILLUMINA	2014-04-04	SRR1062655	SRS520115	SRP034750	GSM1299105				Whole embryos	TUAB		public	TRANSCRIPTOMIC	Danio rerio
RNA-Seq		76	PRJNA232649	SAMN02486876	GEO	SRX399824	0	Illumina HiSeq 2000	SINGLE	cDNA		2013-12-27	289	204	ILLUMINA	2014-04-04	SRR1062656	SRS520115	SRP034750	GSM1299105				Whole embryos	TUAB		public	TRANSCRIPTOMIC	Danio rerio
RNA-Seq		76	PRJNA232649	SAMN02486876	GEO	SRX399824	0	Illumina HiSeq 2000	SINGLE	cDNA		2013-12-27	126	92	ILLUMINA	2014-04-04	SRR1062657	SRS520115	SRP034750	GSM1299105				Whole embryos	TUAB		public	TRANSCRIPTOMIC	Danio rerio
RNA-Seq		76	PRJNA232649	SAMN02486876	GEO	SRX399824	0	Illumina HiSeq 2000	SINGLE	cDNA		2013-12-27	289	194	ILLUMINA	2014-04-04	SRR1062658	SRS520115	SRP034750	GSM1299105				Whole embryos	TUAB		public	TRANSCRIPTOMIC	Danio rerio
RNA-Seq		76	PRJNA232649	SAMN02486876	GEO	SRX399824	0	Illumina HiSeq 2000	SINGLE	cDNA		2013-12-27	289	205	ILLUMINA	2014-04-04	SRR1062659	SRS520115	SRP034750	GSM1299105				Whole embryos	TUAB		public	TRANSCRIPTOMIC	Danio rerio
RNA-Seq		76	PRJNA232649	SAMN02486876	GEO	SRX399824	0	Illumina HiSeq 2000	SINGLE	cDNA		2013-12-27	289	202	ILLUMINA	2014-04-04	SRR1062660	SRS520115	SRP034750	GSM1299105				Whole embryos	TUAB		public	TRANSCRIPTOMIC	Danio rerio
RNA-Seq		76	PRJNA232649	SAMN02486876	GEO	SRX399824	0	Illumina HiSeq 2000	SINGLE	cDNA		2013-12-27	289	199	ILLUMINA	2014-04-04	SRR1062661	SRS520115	SRP034750	GSM1299105				Whole embryos	TUAB		public	TRANSCRIPTOMIC	Danio rerio
RNA-Seq		76	PRJNA232649	SAMN02486876	GEO	SRX399824	0	Illumina HiSeq 2000	SINGLE	cDNA		2013-12-27	289	207	ILLUMINA	2014-04-04	SRR1062662	SRS520115	SRP034750	GSM1299105				Whole embryos	TUAB		public	TRANSCRIPTOMIC	Danio rerio
RNA-Seq		76	PRJNA232649	SAMN02486876	GEO	SRX399824	0	Illumina HiSeq 2000	SINGLE	cDNA		2013-12-27	289	208	ILLUMINA	2014-04-04	SRR1062663	SRS520115	SRP034750	GSM1299105				Whole embryos	TUAB		public	TRANSCRIPTOMIC	Danio rerio
RNA-Seq		76	PRJNA232649	SAMN02486876	GEO	SRX399824	0	Illumina HiSeq 2000	SINGLE	cDNA		2013-12-27	289	196	ILLUMINA	2014-04-04	SRR1062664	SRS520115	SRP034750	GSM1299105				Whole embryos	TUAB		public	TRANSCRIPTOMIC	Danio rerio
RNA-Seq		76	PRJNA232649	SAMN02486876	GEO	SRX399824	0	Illumina HiSeq 2000	SINGLE	cDNA		2013-12-27	289	209	ILLUMINA	2014-04-04	SRR1062665	SRS520115	SRP034750	GSM1299105				Whole embryos	TUAB		public	TRANSCRIPTOMIC	Danio rerio
RNA-Seq		76	PRJNA232649	SAMN02486876	GEO	SRX399824	0	Illumina HiSeq 2000	SINGLE	cDNA		2013-12-27	289	197	ILLUMINA	2014-04-04	SRR1062666	SRS520115	SRP034750	GSM1299105				Whole embryos	TUAB		public	TRANSCRIPTOMIC	Danio rerio
RNA-Seq		76	PRJNA232649	SAMN02486876	GEO	SRX399824	0	Illumina HiSeq 2000	SINGLE	cDNA		2013-12-27	289	203	ILLUMINA	2014-04-04	SRR1062667	SRS520115	SRP034750	GSM1299105				Whole embryos	TUAB		public	TRANSCRIPTOMIC	Danio rerio
RNA-Seq		76	PRJNA232649	SAMN02486876	GEO	SRX399824	0	Illumina HiSeq 2000	SINGLE	cDNA		2013-12-27	289	204	ILLUMINA	2014-04-04	SRR1062668	SRS520115	SRP034750	GSM1299105				Whole embryos	TUAB		public	TRANSCRIPTOMIC	Danio rerio
RNA-Seq		76	PRJNA232649	SAMN02486876	GEO	SRX399824	0	Illumina HiSeq 2000	SINGLE	cDNA		2013-12-27	289	196	ILLUMINA	2014-04-04	SRR1062669	SRS520115	SRP034750	GSM1299105				Whole embryos	TUAB		public	TRANSCRIPTOMIC	Danio rerio
RNA-Seq		76	PRJNA232649	SAMN02486876	GEO	SRX399824	0	Illumina HiSeq 2000	SINGLE	cDNA		2013-12-27	289	207	ILLUMINA	2014-04-04	SRR1062670	SRS520115	SRP034750	GSM1299105				Whole embryos	TUAB		public	TRANSCRIPTOMIC	Danio rerio
RNA-Seq		76	PRJNA232649	SAMN02486876	GEO	SRX399824	0	Illumina HiSeq 2000	SINGLE	cDNA		2013-12-27	289	193	ILLUMINA	2014-04-04	SRR1062671	SRS520115	SRP034750	GSM1299105				Whole embryos	TUAB		public	TRANSCRIPTOMIC	Danio rerio
RNA-Seq		76	PRJNA232649	SAMN02486876	GEO	SRX399824	0	Illumina HiSeq 2000	SINGLE	cDNA		2013-12-27	289	205	ILLUMINA	2014-04-04	SRR1062672	SRS520115	SRP034750	GSM1299105				Whole embryos	TUAB		public	TRANSCRIPTOMIC	Danio rerio
RNA-Seq		76	PRJNA232649	SAMN02486876	GEO	SRX399824	0	Illumina HiSeq 2000	SINGLE	cDNA		2013-12-27	289	205	ILLUMINA	2014-04-04	SRR1062673	SRS520115	SRP034750	GSM1299105				Whole embryos	TUAB		public	TRANSCRIPTOMIC	Danio rerio
RNA-Seq		76	PRJNA232649	SAMN02486876	GEO	SRX399824	0	Illumina HiSeq 2000	SINGLE	cDNA		2013-12-27	93	68	ILLUMINA	2014-04-04	SRR1062674	SRS520115	SRP034750	GSM1299105				Whole embryos	TUAB		public	TRANSCRIPTOMIC	Danio rerio
RNA-Seq		76	PRJNA232649	SAMN02486876	GEO	SRX399824	0	Illumina HiSeq 2000	SINGLE	cDNA		2013-12-27	289	194	ILLUMINA	2014-04-04	SRR1062675	SRS520115	SRP034750	GSM1299105				Whole embryos	TUAB		public	TRANSCRIPTOMIC	Danio rerio
RNA-Seq		76	PRJNA232649	SAMN02486876	GEO	SRX399824	0	Illumina HiSeq 2000	SINGLE	cDNA		2013-12-27	289	205	ILLUMINA	2014-04-04	SRR1062676	SRS520115	SRP034750	GSM1299105				Whole embryos	TUAB		public	TRANSCRIPTOMIC	Danio rerio
RNA-Seq		76	PRJNA232649	SAMN02486876	GEO	SRX399824	0	Illumina HiSeq 2000	SINGLE	cDNA		2013-12-27	289	201	ILLUMINA	2014-04-04	SRR1062677	SRS520115	SRP034750	GSM1299105				Whole embryos	TUAB		public	TRANSCRIPTOMIC	Danio rerio
RNA-Seq		76	PRJNA232649	SAMN02486876	GEO	SRX399824	0	Illumina HiSeq 2000	SINGLE	cDNA		2013-12-27	289	199	ILLUMINA	2014-04-04	SRR1062678	SRS520115	SRP034750	GSM1299105				Whole embryos	TUAB		public	TRANSCRIPTOMIC	Danio rerio
RNA-Seq		76	PRJNA232649	SAMN02486876	GEO	SRX399824	0	Illumina HiSeq 2000	SINGLE	cDNA		2013-12-27	289	207	ILLUMINA	2014-04-04	SRR1062679	SRS520115	SRP034750	GSM1299105				Whole embryos	TUAB		public	TRANSCRIPTOMIC	Danio rerio
RNA-Seq		76	PRJNA232649	SAMN02486876	GEO	SRX399824	0	Illumina HiSeq 2000	SINGLE	cDNA		2013-12-27	289	197	ILLUMINA	2014-04-04	SRR1062680	SRS520115	SRP034750	GSM1299105				Whole embryos	TUAB		public	TRANSCRIPTOMIC	Danio rerio
RNA-Seq		76	PRJNA232649	SAMN02486876	GEO	SRX399824	0	Illumina HiSeq 2000	SINGLE	cDNA		2013-12-27	289	209	ILLUMINA	2014-04-04	SRR1062681	SRS520115	SRP034750	GSM1299105				Whole embryos	TUAB		public	TRANSCRIPTOMIC	Danio rerio
RNA-Seq		76	PRJNA232649	SAMN02486876	GEO	SRX399824	0	Illumina HiSeq 2000	SINGLE	cDNA		2013-12-27	289	196	ILLUMINA	2014-04-04	SRR1062682	SRS520115	SRP034750	GSM1299105				Whole embryos	TUAB		public	TRANSCRIPTOMIC	Danio rerio
RNA-Seq		76	PRJNA232649	SAMN02486876	GEO	SRX399824	0	Illumina HiSeq 2000	SINGLE	cDNA		2013-12-27	289	202	ILLUMINA	2014-04-04	SRR1062683	SRS520115	SRP034750	GSM1299105				Whole embryos	TUAB		public	TRANSCRIPTOMIC	Danio rerio
RNA-Seq		76	PRJNA232649	SAMN02486876	GEO	SRX399824	0	Illumina HiSeq 2000	SINGLE	cDNA		2013-12-27	289	211	ILLUMINA	2014-04-04	SRR1062684	SRS520115	SRP034750	GSM1299105				Whole embryos	TUAB		public	TRANSCRIPTOMIC	Danio rerio
RNA-Seq		76	PRJNA232649	SAMN02486876	GEO	SRX399824	0	Illumina HiSeq 2000	SINGLE	cDNA		2013-12-27	289	204	ILLUMINA	2014-04-04	SRR1062685	SRS520115	SRP034750	GSM1299105				Whole embryos	TUAB		public	TRANSCRIPTOMIC	Danio rerio
RNA-Seq		76	PRJNA232649	SAMN02486876	GEO	SRX399824	0	Illumina HiSeq 2000	SINGLE	cDNA		2013-12-27	289	195	ILLUMINA	2014-04-04	SRR1062686	SRS520115	SRP034750	GSM1299105				Whole embryos	TUAB		public	TRANSCRIPTOMIC	Danio rerio
RNA-Seq		76	PRJNA232649	SAMN02486876	GEO	SRX399824	0	Illumina HiSeq 2000	SINGLE	cDNA		2013-12-27	289	207	ILLUMINA	2014-04-04	SRR1062687	SRS520115	SRP034750	GSM1299105				Whole embryos	TUAB		public	TRANSCRIPTOMIC	Danio rerio
RNA-Seq		76	PRJNA232649	SAMN02486876	GEO	SRX399824	0	Illumina HiSeq 2000	SINGLE	cDNA		2013-12-27	289	192	ILLUMINA	2014-04-04	SRR1062688	SRS520115	SRP034750	GSM1299105				Whole embryos	TUAB		public	TRANSCRIPTOMIC	Danio rerio
RNA-Seq		76	PRJNA232649	SAMN02486876	GEO	SRX399824	0	Illumina HiSeq 2000	SINGLE	cDNA		2013-12-27	289	205	ILLUMINA	2014-04-04	SRR1062689	SRS520115	SRP034750	GSM1299105				Whole embryos	TUAB		public	TRANSCRIPTOMIC	Danio rerio
RNA-Seq		76	PRJNA232649	SAMN02486876	GEO	SRX399824	0	Illumina HiSeq 2000	SINGLE	cDNA		2013-12-27	111	82	ILLUMINA	2014-04-04	SRR1062690	SRS520115	SRP034750	GSM1299105				Whole embryos	TUAB		public	TRANSCRIPTOMIC	Danio rerio
RNA-Seq		76	PRJNA232649	SAMN02486876	GEO	SRX399824	0	Illumina HiSeq 2000	SINGLE	cDNA		2013-12-27	289	193	ILLUMINA	2014-04-04	SRR1062691	SRS520115	SRP034750	GSM1299105				Whole embryos	TUAB		public	TRANSCRIPTOMIC	Danio rerio
RNA-Seq		76	PRJNA232649	SAMN02486876	GEO	SRX399824	0	Illumina HiSeq 2000	SINGLE	cDNA		2013-12-27	289	204	ILLUMINA	2014-04-04	SRR1062692	SRS520115	SRP034750	GSM1299105				Whole embryos	TUAB		public	TRANSCRIPTOMIC	Danio rerio
RNA-Seq		76	PRJNA232649	SAMN02486876	GEO	SRX399824	0	Illumina HiSeq 2000	SINGLE	cDNA		2013-12-27	289	201	ILLUMINA	2014-04-04	SRR1062693	SRS520115	SRP034750	GSM1299105				Whole embryos	TUAB		public	TRANSCRIPTOMIC	Danio rerio
RNA-Seq		76	PRJNA232649	SAMN02486876	GEO	SRX399824	0	Illumina HiSeq 2000	SINGLE	cDNA		2013-12-27	289	199	ILLUMINA	2014-04-04	SRR1062694	SRS520115	SRP034750	GSM1299105				Whole embryos	TUAB		public	TRANSCRIPTOMIC	Danio rerio
RNA-Seq		76	PRJNA232649	SAMN02486876	GEO	SRX399824	0	Illumina HiSeq 2000	SINGLE	cDNA		2013-12-27	289	206	ILLUMINA	2014-04-04	SRR1062695	SRS520115	SRP034750	GSM1299105				Whole embryos	TUAB		public	TRANSCRIPTOMIC	Danio rerio
RNA-Seq		76	PRJNA232649	SAMN02486876	GEO	SRX399824	0	Illumina HiSeq 2000	SINGLE	cDNA		2013-12-27	289	209	ILLUMINA	2014-04-04	SRR1062696	SRS520115	SRP034750	GSM1299105				Whole embryos	TUAB		public	TRANSCRIPTOMIC	Danio rerio
RNA-Seq		76	PRJNA232649	SAMN02486876	GEO	SRX399824	0	Illumina HiSeq 2000	SINGLE	cDNA		2013-12-27	289	197	ILLUMINA	2014-04-04	SRR1062697	SRS520115	SRP034750	GSM1299105				Whole embryos	TUAB		public	TRANSCRIPTOMIC	Danio rerio
RNA-Seq		76	PRJNA232649	SAMN02486876	GEO	SRX399824	0	Illumina HiSeq 2000	SINGLE	cDNA		2013-12-27	289	208	ILLUMINA	2014-04-04	SRR1062698	SRS520115	SRP034750	GSM1299105				Whole embryos	TUAB		public	TRANSCRIPTOMIC	Danio rerio
RNA-Seq		76	PRJNA232649	SAMN02486876	GEO	SRX399824	0	Illumina HiSeq 2000	SINGLE	cDNA		2013-12-27	289	198	ILLUMINA	2014-04-04	SRR1062699	SRS520115	SRP034750	GSM1299105				Whole embryos	TUAB		public	TRANSCRIPTOMIC	Danio rerio
RNA-Seq		76	PRJNA232649	SAMN02486876	GEO	SRX399824	0	Illumina HiSeq 2000	SINGLE	cDNA		2013-12-27	289	200	ILLUMINA	2014-04-04	SRR1062700	SRS520115	SRP034750	GSM1299105				Whole embryos	TUAB		public	TRANSCRIPTOMIC	Danio rerio
RNA-Seq		76	PRJNA232649	SAMN02486876	GEO	SRX399824	0	Illumina HiSeq 2000	SINGLE	cDNA		2013-12-27	289	205	ILLUMINA	2014-04-04	SRR1062701	SRS520115	SRP034750	GSM1299105				Whole embryos	TUAB		public	TRANSCRIPTOMIC	Danio rerio
RNA-Seq		76	PRJNA232649	SAMN02486876	GEO	SRX399824	0	Illumina HiSeq 2000	SINGLE	cDNA		2013-12-27	289	195	ILLUMINA	2014-04-04	SRR1062702	SRS520115	SRP034750	GSM1299105				Whole embryos	TUAB		public	TRANSCRIPTOMIC	Danio rerio
RNA-Seq		76	PRJNA232649	SAMN02486876	GEO	SRX399824	0	Illumina HiSeq 2000	SINGLE	cDNA		2013-12-27	289	207	ILLUMINA	2014-04-04	SRR1062703	SRS520115	SRP034750	GSM1299105				Whole embryos	TUAB		public	TRANSCRIPTOMIC	Danio rerio
RNA-Seq		76	PRJNA232649	SAMN02486876	GEO	SRX399824	0	Illumina HiSeq 2000	SINGLE	cDNA		2013-12-27	289	195	ILLUMINA	2014-04-04	SRR1062704	SRS520115	SRP034750	GSM1299105				Whole embryos	TUAB		public	TRANSCRIPTOMIC	Danio rerio
RNA-Seq		76	PRJNA232649	SAMN02486876	GEO	SRX399824	0	Illumina HiSeq 2000	SINGLE	cDNA		2013-12-27	289	202	ILLUMINA	2014-04-04	SRR1062705	SRS520115	SRP034750	GSM1299105				Whole embryos	TUAB		public	TRANSCRIPTOMIC	Danio rerio
RNA-Seq		76	PRJNA232649	SAMN02486876	GEO	SRX399824	0	Illumina HiSeq 2000	SINGLE	cDNA		2013-12-27	289	206	ILLUMINA	2014-04-04	SRR1062706	SRS520115	SRP034750	GSM1299105				Whole embryos	TUAB		public	TRANSCRIPTOMIC	Danio rerio
RNA-Seq		76	PRJNA232649	SAMN02486876	GEO	SRX399824	0	Illumina HiSeq 2000	SINGLE	cDNA		2013-12-27	163	120	ILLUMINA	2014-04-04	SRR1062707	SRS520115	SRP034750	GSM1299105				Whole embryos	TUAB		public	TRANSCRIPTOMIC	Danio rerio
RNA-Seq		76	PRJNA232649	SAMN02486876	GEO	SRX399824	0	Illumina HiSeq 2000	SINGLE	cDNA		2013-12-27	289	192	ILLUMINA	2014-04-04	SRR1062708	SRS520115	SRP034750	GSM1299105				Whole embryos	TUAB		public	TRANSCRIPTOMIC	Danio rerio
RNA-Seq		76	PRJNA232649	SAMN02486876	GEO	SRX399824	0	Illumina HiSeq 2000	SINGLE	cDNA		2013-12-27	289	203	ILLUMINA	2014-04-04	SRR1062709	SRS520115	SRP034750	GSM1299105				Whole embryos	TUAB		public	TRANSCRIPTOMIC	Danio rerio
RNA-Seq		76	PRJNA232649	SAMN02486876	GEO	SRX399824	0	Illumina HiSeq 2000	SINGLE	cDNA		2013-12-27	289	200	ILLUMINA	2014-04-04	SRR1062710	SRS520115	SRP034750	GSM1299105				Whole embryos	TUAB		public	TRANSCRIPTOMIC	Danio rerio
RNA-Seq		76	PRJNA232649	SAMN02486876	GEO	SRX399824	0	Illumina HiSeq 2000	SINGLE	cDNA		2013-12-27	289	199	ILLUMINA	2014-04-04	SRR1062711	SRS520115	SRP034750	GSM1299105				Whole embryos	TUAB		public	TRANSCRIPTOMIC	Danio rerio
RNA-Seq		76	PRJNA232649	SAMN02486876	GEO	SRX399824	0	Illumina HiSeq 2000	SINGLE	cDNA		2013-12-27	289	206	ILLUMINA	2014-04-04	SRR1062712	SRS520115	SRP034750	GSM1299105				Whole embryos	TUAB		public	TRANSCRIPTOMIC	Danio rerio
RNA-Seq		76	PRJNA232649	SAMN02486876	GEO	SRX399824	0	Illumina HiSeq 2000	SINGLE	cDNA		2013-12-27	289	198	ILLUMINA	2014-04-04	SRR1062713	SRS520115	SRP034750	GSM1299105				Whole embryos	TUAB		public	TRANSCRIPTOMIC	Danio rerio
RNA-Seq		76	PRJNA232649	SAMN02486876	GEO	SRX399824	0	Illumina HiSeq 2000	SINGLE	cDNA		2013-12-27	289	208	ILLUMINA	2014-04-04	SRR1062714	SRS520115	SRP034750	GSM1299105				Whole embryos	TUAB		public	TRANSCRIPTOMIC	Danio rerio
RNA-Seq		76	PRJNA232649	SAMN02486876	GEO	SRX399824	0	Illumina HiSeq 2000	SINGLE	cDNA		2013-12-27	289	196	ILLUMINA	2014-04-04	SRR1062715	SRS520115	SRP034750	GSM1299105				Whole embryos	TUAB		public	TRANSCRIPTOMIC	Danio rerio
RNA-Seq		76	PRJNA232649	SAMN02486876	GEO	SRX399824	0	Illumina HiSeq 2000	SINGLE	cDNA		2013-12-27	289	201	ILLUMINA	2014-04-04	SRR1062716	SRS520115	SRP034750	GSM1299105				Whole embryos	TUAB		public	TRANSCRIPTOMIC	Danio rerio
RNA-Seq		76	PRJNA232649	SAMN02486876	GEO	SRX399824	0	Illumina HiSeq 2000	SINGLE	cDNA		2013-12-27	289	210	ILLUMINA	2014-04-04	SRR1062717	SRS520115	SRP034750	GSM1299105				Whole embryos	TUAB		public	TRANSCRIPTOMIC	Danio rerio
RNA-Seq		76	PRJNA232649	SAMN02486876	GEO	SRX399824	0	Illumina HiSeq 2000	SINGLE	cDNA		2013-12-27	289	203	ILLUMINA	2014-04-04	SRR1062718	SRS520115	SRP034750	GSM1299105				Whole embryos	TUAB		public	TRANSCRIPTOMIC	Danio rerio
RNA-Seq		76	PRJNA232649	SAMN02486876	GEO	SRX399824	0	Illumina HiSeq 2000	SINGLE	cDNA		2013-12-27	289	195	ILLUMINA	2014-04-04	SRR1062719	SRS520115	SRP034750	GSM1299105				Whole embryos	TUAB		public	TRANSCRIPTOMIC	Danio rerio
RNA-Seq		76	PRJNA232649	SAMN02486876	GEO	SRX399824	0	Illumina HiSeq 2000	SINGLE	cDNA		2013-12-27	289	206	ILLUMINA	2014-04-04	SRR1062720	SRS520115	SRP034750	GSM1299105				Whole embryos	TUAB		public	TRANSCRIPTOMIC	Danio rerio
RNA-Seq		76	PRJNA232649	SAMN02486876	GEO	SRX399824	0	Illumina HiSeq 2000	SINGLE	cDNA		2013-12-27	289	193	ILLUMINA	2014-04-04	SRR1062721	SRS520115	SRP034750	GSM1299105				Whole embryos	TUAB		public	TRANSCRIPTOMIC	Danio rerio
RNA-Seq		76	PRJNA232649	SAMN02486876	GEO	SRX399824	0	Illumina HiSeq 2000	SINGLE	cDNA		2013-12-27	289	205	ILLUMINA	2014-04-04	SRR1062722	SRS520115	SRP034750	GSM1299105				Whole embryos	TUAB		public	TRANSCRIPTOMIC	Danio rerio
RNA-Seq		76	PRJNA232649	SAMN02486876	GEO	SRX399824	0	Illumina HiSeq 2000	SINGLE	cDNA		2013-12-27	118	87	ILLUMINA	2014-04-04	SRR1062723	SRS520115	SRP034750	GSM1299105				Whole embryos	TUAB		public	TRANSCRIPTOMIC	Danio rerio
RNA-Seq		76	PRJNA232649	SAMN02486876	GEO	SRX399824	0	Illumina HiSeq 2000	SINGLE	cDNA		2013-12-27	289	191	ILLUMINA	2014-04-04	SRR1062724	SRS520115	SRP034750	GSM1299105				Whole embryos	TUAB		public	TRANSCRIPTOMIC	Danio rerio
RNA-Seq		76	PRJNA232649	SAMN02486876	GEO	SRX399824	0	Illumina HiSeq 2000	SINGLE	cDNA		2013-12-27	289	202	ILLUMINA	2014-04-04	SRR1062725	SRS520115	SRP034750	GSM1299105				Whole embryos	TUAB		public	TRANSCRIPTOMIC	Danio rerio
RNA-Seq		76	PRJNA232649	SAMN02486876	GEO	SRX399824	0	Illumina HiSeq 2000	SINGLE	cDNA		2013-12-27	289	203	ILLUMINA	2014-04-04	SRR1062726	SRS520115	SRP034750	GSM1299105				Whole embryos	TUAB		public	TRANSCRIPTOMIC	Danio rerio
RNA-Seq		76	PRJNA232649	SAMN02486876	GEO	SRX399824	0	Illumina HiSeq 2000	SINGLE	cDNA		2013-12-27	289	202	ILLUMINA	2014-04-04	SRR1062727	SRS520115	SRP034750	GSM1299105				Whole embryos	TUAB		public	TRANSCRIPTOMIC	Danio rerio
RNA-Seq		76	PRJNA232649	SAMN02486876	GEO	SRX399824	0	Illumina HiSeq 2000	SINGLE	cDNA		2013-12-27	289	201	ILLUMINA	2014-04-04	SRR1062728	SRS520115	SRP034750	GSM1299105				Whole embryos	TUAB		public	TRANSCRIPTOMIC	Danio rerio
RNA-Seq		76	PRJNA232649	SAMN02486876	GEO	SRX399824	0	Illumina HiSeq 2000	SINGLE	cDNA		2013-12-27	289	210	ILLUMINA	2014-04-04	SRR1062729	SRS520115	SRP034750	GSM1299105				Whole embryos	TUAB		public	TRANSCRIPTOMIC	Danio rerio
RNA-Seq		76	PRJNA232649	SAMN02486876	GEO	SRX399824	0	Illumina HiSeq 2000	SINGLE	cDNA		2013-12-27	289	197	ILLUMINA	2014-04-04	SRR1062730	SRS520115	SRP034750	GSM1299105				Whole embryos	TUAB		public	TRANSCRIPTOMIC	Danio rerio
RNA-Seq		76	PRJNA232649	SAMN02486876	GEO	SRX399824	0	Illumina HiSeq 2000	SINGLE	cDNA		2013-12-27	289	207	ILLUMINA	2014-04-04	SRR1062731	SRS520115	SRP034750	GSM1299105				Whole embryos	TUAB		public	TRANSCRIPTOMIC	Danio rerio
RNA-Seq		76	PRJNA232649	SAMN02486876	GEO	SRX399824	0	Illumina HiSeq 2000	SINGLE	cDNA		2013-12-27	289	197	ILLUMINA	2014-04-04	SRR1062732	SRS520115	SRP034750	GSM1299105				Whole embryos	TUAB		public	TRANSCRIPTOMIC	Danio rerio
RNA-Seq		76	PRJNA232649	SAMN02486876	GEO	SRX399824	0	Illumina HiSeq 2000	SINGLE	cDNA		2013-12-27	289	200	ILLUMINA	2014-04-04	SRR1062733	SRS520115	SRP034750	GSM1299105				Whole embryos	TUAB		public	TRANSCRIPTOMIC	Danio rerio
RNA-Seq		76	PRJNA232649	SAMN02486876	GEO	SRX399824	0	Illumina HiSeq 2000	SINGLE	cDNA		2013-12-27	289	205	ILLUMINA	2014-04-04	SRR1062734	SRS520115	SRP034750	GSM1299105				Whole embryos	TUAB		public	TRANSCRIPTOMIC	Danio rerio
RNA-Seq		76	PRJNA232649	SAMN02486876	GEO	SRX399824	0	Illumina HiSeq 2000	SINGLE	cDNA		2013-12-27	289	199	ILLUMINA	2014-04-04	SRR1062735	SRS520115	SRP034750	GSM1299105				Whole embryos	TUAB		public	TRANSCRIPTOMIC	Danio rerio
RNA-Seq		76	PRJNA232649	SAMN02486876	GEO	SRX399824	0	Illumina HiSeq 2000	SINGLE	cDNA		2013-12-27	289	209	ILLUMINA	2014-04-04	SRR1062736	SRS520115	SRP034750	GSM1299105				Whole embryos	TUAB		public	TRANSCRIPTOMIC	Danio rerio
RNA-Seq		76	PRJNA232649	SAMN02486876	GEO	SRX399824	0	Illumina HiSeq 2000	SINGLE	cDNA		2013-12-27	289	195	ILLUMINA	2014-04-04	SRR1062737	SRS520115	SRP034750	GSM1299105				Whole embryos	TUAB		public	TRANSCRIPTOMIC	Danio rerio
RNA-Seq		76	PRJNA232649	SAMN02486876	GEO	SRX399824	0	Illumina HiSeq 2000	SINGLE	cDNA		2013-12-27	289	204	ILLUMINA	2014-04-04	SRR1062738	SRS520115	SRP034750	GSM1299105				Whole embryos	TUAB		public	TRANSCRIPTOMIC	Danio rerio
RNA-Seq		76	PRJNA232649	SAMN02486877	GEO	SRX399825	0	Illumina HiSeq 2000	SINGLE	cDNA		2013-12-27	289	175	ILLUMINA	2014-04-04	SRR1062739	SRS520116	SRP034750	GSM1299106				Whole embryos	TUAB		public	TRANSCRIPTOMIC	Danio rerio
RNA-Seq		76	PRJNA232649	SAMN02486877	GEO	SRX399825	0	Illumina HiSeq 2000	SINGLE	cDNA		2013-12-27	289	179	ILLUMINA	2014-04-04	SRR1062740	SRS520116	SRP034750	GSM1299106				Whole embryos	TUAB		public	TRANSCRIPTOMIC	Danio rerio
RNA-Seq		76	PRJNA232649	SAMN02486877	GEO	SRX399825	0	Illumina HiSeq 2000	SINGLE	cDNA		2013-12-27	289	183	ILLUMINA	2014-04-04	SRR1062741	SRS520116	SRP034750	GSM1299106				Whole embryos	TUAB		public	TRANSCRIPTOMIC	Danio rerio
RNA-Seq		76	PRJNA232649	SAMN02486877	GEO	SRX399825	0	Illumina HiSeq 2000	SINGLE	cDNA		2013-12-27	289	185	ILLUMINA	2014-04-04	SRR1062742	SRS520116	SRP034750	GSM1299106				Whole embryos	TUAB		public	TRANSCRIPTOMIC	Danio rerio
RNA-Seq		76	PRJNA232649	SAMN02486877	GEO	SRX399825	0	Illumina HiSeq 2000	SINGLE	cDNA		2013-12-27	289	190	ILLUMINA	2014-04-04	SRR1062743	SRS520116	SRP034750	GSM1299106				Whole embryos	TUAB		public	TRANSCRIPTOMIC	Danio rerio
RNA-Seq		76	PRJNA232649	SAMN02486877	GEO	SRX399825	0	Illumina HiSeq 2000	SINGLE	cDNA		2013-12-27	289	196	ILLUMINA	2014-04-04	SRR1062744	SRS520116	SRP034750	GSM1299106				Whole embryos	TUAB		public	TRANSCRIPTOMIC	Danio rerio
RNA-Seq		76	PRJNA232649	SAMN02486877	GEO	SRX399825	0	Illumina HiSeq 2000	SINGLE	cDNA		2013-12-27	289	175	ILLUMINA	2014-04-04	SRR1062745	SRS520116	SRP034750	GSM1299106				Whole embryos	TUAB		public	TRANSCRIPTOMIC	Danio rerio
RNA-Seq		76	PRJNA232649	SAMN02486877	GEO	SRX399825	0	Illumina HiSeq 2000	SINGLE	cDNA		2013-12-27	289	176	ILLUMINA	2014-04-04	SRR1062746	SRS520116	SRP034750	GSM1299106				Whole embryos	TUAB		public	TRANSCRIPTOMIC	Danio rerio
RNA-Seq		76	PRJNA232649	SAMN02486877	GEO	SRX399825	0	Illumina HiSeq 2000	SINGLE	cDNA		2013-12-27	289	179	ILLUMINA	2014-04-04	SRR1062747	SRS520116	SRP034750	GSM1299106				Whole embryos	TUAB		public	TRANSCRIPTOMIC	Danio rerio
RNA-Seq		76	PRJNA232649	SAMN02486877	GEO	SRX399825	0	Illumina HiSeq 2000	SINGLE	cDNA		2013-12-27	289	182	ILLUMINA	2014-04-04	SRR1062748	SRS520116	SRP034750	GSM1299106				Whole embryos	TUAB		public	TRANSCRIPTOMIC	Danio rerio
RNA-Seq		76	PRJNA232649	SAMN02486877	GEO	SRX399825	0	Illumina HiSeq 2000	SINGLE	cDNA		2013-12-27	289	185	ILLUMINA	2014-04-04	SRR1062749	SRS520116	SRP034750	GSM1299106				Whole embryos	TUAB		public	TRANSCRIPTOMIC	Danio rerio
RNA-Seq		76	PRJNA232649	SAMN02486877	GEO	SRX399825	0	Illumina HiSeq 2000	SINGLE	cDNA		2013-12-27	289	176	ILLUMINA	2014-04-04	SRR1062750	SRS520116	SRP034750	GSM1299106				Whole embryos	TUAB		public	TRANSCRIPTOMIC	Danio rerio
RNA-Seq		76	PRJNA232649	SAMN02486877	GEO	SRX399825	0	Illumina HiSeq 2000	SINGLE	cDNA		2013-12-27	289	191	ILLUMINA	2014-04-04	SRR1062751	SRS520116	SRP034750	GSM1299106				Whole embryos	TUAB		public	TRANSCRIPTOMIC	Danio rerio
RNA-Seq		76	PRJNA232649	SAMN02486877	GEO	SRX399825	0	Illumina HiSeq 2000	SINGLE	cDNA		2013-12-27	289	194	ILLUMINA	2014-04-04	SRR1062752	SRS520116	SRP034750	GSM1299106				Whole embryos	TUAB		public	TRANSCRIPTOMIC	Danio rerio
RNA-Seq		76	PRJNA232649	SAMN02486877	GEO	SRX399825	0	Illumina HiSeq 2000	SINGLE	cDNA		2013-12-27	289	175	ILLUMINA	2014-04-04	SRR1062753	SRS520116	SRP034750	GSM1299106				Whole embryos	TUAB		public	TRANSCRIPTOMIC	Danio rerio
RNA-Seq		76	PRJNA232649	SAMN02486877	GEO	SRX399825	0	Illumina HiSeq 2000	SINGLE	cDNA		2013-12-27	289	178	ILLUMINA	2014-04-04	SRR1062754	SRS520116	SRP034750	GSM1299106				Whole embryos	TUAB		public	TRANSCRIPTOMIC	Danio rerio
RNA-Seq		76	PRJNA232649	SAMN02486877	GEO	SRX399825	0	Illumina HiSeq 2000	SINGLE	cDNA		2013-12-27	289	179	ILLUMINA	2014-04-04	SRR1062755	SRS520116	SRP034750	GSM1299106				Whole embryos	TUAB		public	TRANSCRIPTOMIC	Danio rerio
RNA-Seq		76	PRJNA232649	SAMN02486877	GEO	SRX399825	0	Illumina HiSeq 2000	SINGLE	cDNA		2013-12-27	289	182	ILLUMINA	2014-04-04	SRR1062756	SRS520116	SRP034750	GSM1299106				Whole embryos	TUAB		public	TRANSCRIPTOMIC	Danio rerio
RNA-Seq		76	PRJNA232649	SAMN02486877	GEO	SRX399825	0	Illumina HiSeq 2000	SINGLE	cDNA		2013-12-27	289	186	ILLUMINA	2014-04-04	SRR1062757	SRS520116	SRP034750	GSM1299106				Whole embryos	TUAB		public	TRANSCRIPTOMIC	Danio rerio
RNA-Seq		76	PRJNA232649	SAMN02486877	GEO	SRX399825	0	Illumina HiSeq 2000	SINGLE	cDNA		2013-12-27	289	192	ILLUMINA	2014-04-04	SRR1062758	SRS520116	SRP034750	GSM1299106				Whole embryos	TUAB		public	TRANSCRIPTOMIC	Danio rerio
RNA-Seq		76	PRJNA232649	SAMN02486877	GEO	SRX399825	0	Illumina HiSeq 2000	SINGLE	cDNA		2013-12-27	200	138	ILLUMINA	2014-04-04	SRR1062759	SRS520116	SRP034750	GSM1299106				Whole embryos	TUAB		public	TRANSCRIPTOMIC	Danio rerio
RNA-Seq		76	PRJNA232649	SAMN02486877	GEO	SRX399825	0	Illumina HiSeq 2000	SINGLE	cDNA		2013-12-27	289	178	ILLUMINA	2014-04-04	SRR1062760	SRS520116	SRP034750	GSM1299106				Whole embryos	TUAB		public	TRANSCRIPTOMIC	Danio rerio
RNA-Seq		76	PRJNA232649	SAMN02486877	GEO	SRX399825	0	Illumina HiSeq 2000	SINGLE	cDNA		2013-12-27	289	181	ILLUMINA	2014-04-04	SRR1062761	SRS520116	SRP034750	GSM1299106				Whole embryos	TUAB		public	TRANSCRIPTOMIC	Danio rerio
RNA-Seq		76	PRJNA232649	SAMN02486877	GEO	SRX399825	0	Illumina HiSeq 2000	SINGLE	cDNA		2013-12-27	289	184	ILLUMINA	2014-04-04	SRR1062762	SRS520116	SRP034750	GSM1299106				Whole embryos	TUAB		public	TRANSCRIPTOMIC	Danio rerio
RNA-Seq		76	PRJNA232649	SAMN02486877	GEO	SRX399825	0	Illumina HiSeq 2000	SINGLE	cDNA		2013-12-27	289	189	ILLUMINA	2014-04-04	SRR1062763	SRS520116	SRP034750	GSM1299106				Whole embryos	TUAB		public	TRANSCRIPTOMIC	Danio rerio
RNA-Seq		76	PRJNA232649	SAMN02486877	GEO	SRX399825	0	Illumina HiSeq 2000	SINGLE	cDNA		2013-12-27	289	195	ILLUMINA	2014-04-04	SRR1062764	SRS520116	SRP034750	GSM1299106				Whole embryos	TUAB		public	TRANSCRIPTOMIC	Danio rerio
RNA-Seq		76	PRJNA232649	SAMN02486877	GEO	SRX399825	0	Illumina HiSeq 2000	SINGLE	cDNA		2013-12-27	289	176	ILLUMINA	2014-04-04	SRR1062765	SRS520116	SRP034750	GSM1299106				Whole embryos	TUAB		public	TRANSCRIPTOMIC	Danio rerio
RNA-Seq		76	PRJNA232649	SAMN02486877	GEO	SRX399825	0	Illumina HiSeq 2000	SINGLE	cDNA		2013-12-27	289	177	ILLUMINA	2014-04-04	SRR1062766	SRS520116	SRP034750	GSM1299106				Whole embryos	TUAB		public	TRANSCRIPTOMIC	Danio rerio
RNA-Seq		76	PRJNA232649	SAMN02486875	GEO	SRX399826	0	Illumina HiSeq 2000	SINGLE	cDNA		2013-12-27	289	195	ILLUMINA	2014-04-04	SRR1062767	SRS520117	SRP034750	GSM1299107				Whole embryos	TUAB		public	TRANSCRIPTOMIC	Danio rerio
RNA-Seq		76	PRJNA232649	SAMN02486875	GEO	SRX399826	0	Illumina HiSeq 2000	SINGLE	cDNA		2013-12-27	289	197	ILLUMINA	2014-04-04	SRR1062768	SRS520117	SRP034750	GSM1299107				Whole embryos	TUAB		public	TRANSCRIPTOMIC	Danio rerio
RNA-Seq		76	PRJNA232649	SAMN02486875	GEO	SRX399826	0	Illumina HiSeq 2000	SINGLE	cDNA		2013-12-27	289	195	ILLUMINA	2014-04-04	SRR1062769	SRS520117	SRP034750	GSM1299107				Whole embryos	TUAB		public	TRANSCRIPTOMIC	Danio rerio
RNA-Seq		76	PRJNA232649	SAMN02486875	GEO	SRX399826	0	Illumina HiSeq 2000	SINGLE	cDNA		2013-12-27	289	193	ILLUMINA	2014-04-04	SRR1062770	SRS520117	SRP034750	GSM1299107				Whole embryos	TUAB		public	TRANSCRIPTOMIC	Danio rerio
RNA-Seq		76	PRJNA232649	SAMN02486875	GEO	SRX399826	0	Illumina HiSeq 2000	SINGLE	cDNA		2013-12-27	289	194	ILLUMINA	2014-04-04	SRR1062771	SRS520117	SRP034750	GSM1299107				Whole embryos	TUAB		public	TRANSCRIPTOMIC	Danio rerio
RNA-Seq		76	PRJNA232649	SAMN02486875	GEO	SRX399826	0	Illumina HiSeq 2000	SINGLE	cDNA		2013-12-27	289	198	ILLUMINA	2014-04-04	SRR1062772	SRS520117	SRP034750	GSM1299107				Whole embryos	TUAB		public	TRANSCRIPTOMIC	Danio rerio
RNA-Seq		76	PRJNA232649	SAMN02486875	GEO	SRX399826	0	Illumina HiSeq 2000	SINGLE	cDNA		2013-12-27	289	196	ILLUMINA	2014-04-04	SRR1062773	SRS520117	SRP034750	GSM1299107				Whole embryos	TUAB		public	TRANSCRIPTOMIC	Danio rerio
RNA-Seq		76	PRJNA232649	SAMN02486875	GEO	SRX399826	0	Illumina HiSeq 2000	SINGLE	cDNA		2013-12-27	289	195	ILLUMINA	2014-04-04	SRR1062774	SRS520117	SRP034750	GSM1299107				Whole embryos	TUAB		public	TRANSCRIPTOMIC	Danio rerio
RNA-Seq		76	PRJNA232649	SAMN02486875	GEO	SRX399826	0	Illumina HiSeq 2000	SINGLE	cDNA		2013-12-27	289	193	ILLUMINA	2014-04-04	SRR1062775	SRS520117	SRP034750	GSM1299107				Whole embryos	TUAB		public	TRANSCRIPTOMIC	Danio rerio
RNA-Seq		76	PRJNA232649	SAMN02486875	GEO	SRX399826	0	Illumina HiSeq 2000	SINGLE	cDNA		2013-12-27	289	195	ILLUMINA	2014-04-04	SRR1062776	SRS520117	SRP034750	GSM1299107				Whole embryos	TUAB		public	TRANSCRIPTOMIC	Danio rerio
RNA-Seq		76	PRJNA232649	SAMN02486875	GEO	SRX399826	0	Illumina HiSeq 2000	SINGLE	cDNA		2013-12-27	163	112	ILLUMINA	2014-04-04	SRR1062777	SRS520117	SRP034750	GSM1299107				Whole embryos	TUAB		public	TRANSCRIPTOMIC	Danio rerio
RNA-Seq		76	PRJNA232649	SAMN02486875	GEO	SRX399826	0	Illumina HiSeq 2000	SINGLE	cDNA		2013-12-27	289	193	ILLUMINA	2014-04-04	SRR1062778	SRS520117	SRP034750	GSM1299107				Whole embryos	TUAB		public	TRANSCRIPTOMIC	Danio rerio
RNA-Seq		76	PRJNA232649	SAMN02486875	GEO	SRX399826	0	Illumina HiSeq 2000	SINGLE	cDNA		2013-12-27	289	191	ILLUMINA	2014-04-04	SRR1062779	SRS520117	SRP034750	GSM1299107				Whole embryos	TUAB		public	TRANSCRIPTOMIC	Danio rerio
RNA-Seq		76	PRJNA232649	SAMN02486875	GEO	SRX399826	0	Illumina HiSeq 2000	SINGLE	cDNA		2013-12-27	289	193	ILLUMINA	2014-04-04	SRR1062780	SRS520117	SRP034750	GSM1299107				Whole embryos	TUAB		public	TRANSCRIPTOMIC	Danio rerio
RNA-Seq		76	PRJNA232649	SAMN02486875	GEO	SRX399826	0	Illumina HiSeq 2000	SINGLE	cDNA		2013-12-27	289	196	ILLUMINA	2014-04-04	SRR1062781	SRS520117	SRP034750	GSM1299107				Whole embryos	TUAB		public	TRANSCRIPTOMIC	Danio rerio
RNA-Seq		76	PRJNA232649	SAMN02486875	GEO	SRX399826	0	Illumina HiSeq 2000	SINGLE	cDNA		2013-12-27	289	196	ILLUMINA	2014-04-04	SRR1062782	SRS520117	SRP034750	GSM1299107				Whole embryos	TUAB		public	TRANSCRIPTOMIC	Danio rerio
RNA-Seq		76	PRJNA232649	SAMN02486875	GEO	SRX399826	0	Illumina HiSeq 2000	SINGLE	cDNA		2013-12-27	289	193	ILLUMINA	2014-04-04	SRR1062783	SRS520117	SRP034750	GSM1299107				Whole embryos	TUAB		public	TRANSCRIPTOMIC	Danio rerio
RNA-Seq		76	PRJNA232649	SAMN02486875	GEO	SRX399826	0	Illumina HiSeq 2000	SINGLE	cDNA		2013-12-27	289	193	ILLUMINA	2014-04-04	SRR1062784	SRS520117	SRP034750	GSM1299107				Whole embryos	TUAB		public	TRANSCRIPTOMIC	Danio rerio
RNA-Seq		76	PRJNA232649	SAMN02486875	GEO	SRX399826	0	Illumina HiSeq 2000	SINGLE	cDNA		2013-12-27	289	195	ILLUMINA	2014-04-04	SRR1062785	SRS520117	SRP034750	GSM1299107				Whole embryos	TUAB		public	TRANSCRIPTOMIC	Danio rerio
RNA-Seq		76	PRJNA232649	SAMN02486880	GEO	SRX399827	0	Illumina HiSeq 2000	SINGLE	cDNA		2013-12-27	289	167	ILLUMINA	2014-04-04	SRR1062786	SRS520118	SRP034750	GSM1299108				Whole embryos	TUAB		public	TRANSCRIPTOMIC	Danio rerio
RNA-Seq		76	PRJNA232649	SAMN02486880	GEO	SRX399827	0	Illumina HiSeq 2000	SINGLE	cDNA		2013-12-27	289	167	ILLUMINA	2014-04-04	SRR1062787	SRS520118	SRP034750	GSM1299108				Whole embryos	TUAB		public	TRANSCRIPTOMIC	Danio rerio
RNA-Seq		76	PRJNA232649	SAMN02486880	GEO	SRX399827	0	Illumina HiSeq 2000	SINGLE	cDNA		2013-12-27	289	171	ILLUMINA	2014-04-04	SRR1062788	SRS520118	SRP034750	GSM1299108				Whole embryos	TUAB		public	TRANSCRIPTOMIC	Danio rerio
RNA-Seq		76	PRJNA232649	SAMN02486880	GEO	SRX399827	0	Illumina HiSeq 2000	SINGLE	cDNA		2013-12-27	162	101	ILLUMINA	2014-04-04	SRR1062789	SRS520118	SRP034750	GSM1299108				Whole embryos	TUAB		public	TRANSCRIPTOMIC	Danio rerio
RNA-Seq		76	PRJNA232649	SAMN02486880	GEO	SRX399827	0	Illumina HiSeq 2000	SINGLE	cDNA		2013-12-27	289	169	ILLUMINA	2014-04-04	SRR1062790	SRS520118	SRP034750	GSM1299108				Whole embryos	TUAB		public	TRANSCRIPTOMIC	Danio rerio
RNA-Seq		76	PRJNA232649	SAMN02486880	GEO	SRX399827	0	Illumina HiSeq 2000	SINGLE	cDNA		2013-12-27	289	176	ILLUMINA	2014-04-04	SRR1062791	SRS520118	SRP034750	GSM1299108				Whole embryos	TUAB		public	TRANSCRIPTOMIC	Danio rerio
RNA-Seq		76	PRJNA232649	SAMN02486880	GEO	SRX399827	0	Illumina HiSeq 2000	SINGLE	cDNA		2013-12-27	289	167	ILLUMINA	2014-04-04	SRR1062792	SRS520118	SRP034750	GSM1299108				Whole embryos	TUAB		public	TRANSCRIPTOMIC	Danio rerio
RNA-Seq		76	PRJNA232649	SAMN02486880	GEO	SRX399827	0	Illumina HiSeq 2000	SINGLE	cDNA		2013-12-27	289	170	ILLUMINA	2014-04-04	SRR1062793	SRS520118	SRP034750	GSM1299108				Whole embryos	TUAB		public	TRANSCRIPTOMIC	Danio rerio
RNA-Seq		76	PRJNA232649	SAMN02486880	GEO	SRX399827	0	Illumina HiSeq 2000	SINGLE	cDNA		2013-12-27	289	176	ILLUMINA	2014-04-04	SRR1062794	SRS520118	SRP034750	GSM1299108				Whole embryos	TUAB		public	TRANSCRIPTOMIC	Danio rerio
RNA-Seq		76	PRJNA232649	SAMN02486880	GEO	SRX399827	0	Illumina HiSeq 2000	SINGLE	cDNA		2013-12-27	289	167	ILLUMINA	2014-04-04	SRR1062795	SRS520118	SRP034750	GSM1299108				Whole embryos	TUAB		public	TRANSCRIPTOMIC	Danio rerio
RNA-Seq		76	PRJNA232649	SAMN02486880	GEO	SRX399827	0	Illumina HiSeq 2000	SINGLE	cDNA		2013-12-27	289	171	ILLUMINA	2014-04-04	SRR1062796	SRS520118	SRP034750	GSM1299108				Whole embryos	TUAB		public	TRANSCRIPTOMIC	Danio rerio
RNA-Seq		76	PRJNA232649	SAMN02486880	GEO	SRX399827	0	Illumina HiSeq 2000	SINGLE	cDNA		2013-12-27	289	175	ILLUMINA	2014-04-04	SRR1062797	SRS520118	SRP034750	GSM1299108				Whole embryos	TUAB		public	TRANSCRIPTOMIC	Danio rerio
RNA-Seq		76	PRJNA232649	SAMN02486881	GEO	SRX399828	0	Illumina HiSeq 2000	SINGLE	cDNA		2013-12-27	289	170	ILLUMINA	2014-04-04	SRR1062798	SRS520119	SRP034750	GSM1299109				Whole embryos	TUAB		public	TRANSCRIPTOMIC	Danio rerio
RNA-Seq		76	PRJNA232649	SAMN02486881	GEO	SRX399828	0	Illumina HiSeq 2000	SINGLE	cDNA		2013-12-27	289	178	ILLUMINA	2014-04-04	SRR1062799	SRS520119	SRP034750	GSM1299109				Whole embryos	TUAB		public	TRANSCRIPTOMIC	Danio rerio
RNA-Seq		76	PRJNA232649	SAMN02486881	GEO	SRX399828	0	Illumina HiSeq 2000	SINGLE	cDNA		2013-12-27	289	172	ILLUMINA	2014-04-04	SRR1062800	SRS520119	SRP034750	GSM1299109				Whole embryos	TUAB		public	TRANSCRIPTOMIC	Danio rerio
RNA-Seq		76	PRJNA232649	SAMN02486881	GEO	SRX399828	0	Illumina HiSeq 2000	SINGLE	cDNA		2013-12-27	289	172	ILLUMINA	2014-04-04	SRR1062801	SRS520119	SRP034750	GSM1299109				Whole embryos	TUAB		public	TRANSCRIPTOMIC	Danio rerio
RNA-Seq		76	PRJNA232649	SAMN02486881	GEO	SRX399828	0	Illumina HiSeq 2000	SINGLE	cDNA		2013-12-27	289	172	ILLUMINA	2014-04-04	SRR1062802	SRS520119	SRP034750	GSM1299109				Whole embryos	TUAB		public	TRANSCRIPTOMIC	Danio rerio
RNA-Seq		76	PRJNA232649	SAMN02486881	GEO	SRX399828	0	Illumina HiSeq 2000	SINGLE	cDNA		2013-12-27	289	173	ILLUMINA	2014-04-04	SRR1062803	SRS520119	SRP034750	GSM1299109				Whole embryos	TUAB		public	TRANSCRIPTOMIC	Danio rerio
RNA-Seq		76	PRJNA232649	SAMN02486881	GEO	SRX399828	0	Illumina HiSeq 2000	SINGLE	cDNA		2013-12-27	289	177	ILLUMINA	2014-04-04	SRR1062804	SRS520119	SRP034750	GSM1299109				Whole embryos	TUAB		public	TRANSCRIPTOMIC	Danio rerio
RNA-Seq		76	PRJNA232649	SAMN02486881	GEO	SRX399828	0	Illumina HiSeq 2000	SINGLE	cDNA		2013-12-27	289	172	ILLUMINA	2014-04-04	SRR1062805	SRS520119	SRP034750	GSM1299109				Whole embryos	TUAB		public	TRANSCRIPTOMIC	Danio rerio
RNA-Seq		76	PRJNA232649	SAMN02486881	GEO	SRX399828	0	Illumina HiSeq 2000	SINGLE	cDNA		2013-12-27	289	171	ILLUMINA	2014-04-04	SRR1062806	SRS520119	SRP034750	GSM1299109				Whole embryos	TUAB		public	TRANSCRIPTOMIC	Danio rerio
RNA-Seq		76	PRJNA232649	SAMN02486881	GEO	SRX399828	0	Illumina HiSeq 2000	SINGLE	cDNA		2013-12-27	289	170	ILLUMINA	2014-04-04	SRR1062807	SRS520119	SRP034750	GSM1299109				Whole embryos	TUAB		public	TRANSCRIPTOMIC	Danio rerio
RNA-Seq		76	PRJNA232649	SAMN02486881	GEO	SRX399828	0	Illumina HiSeq 2000	SINGLE	cDNA		2013-12-27	289	172	ILLUMINA	2014-04-04	SRR1062808	SRS520119	SRP034750	GSM1299109				Whole embryos	TUAB		public	TRANSCRIPTOMIC	Danio rerio
RNA-Seq		76	PRJNA232649	SAMN02486881	GEO	SRX399828	0	Illumina HiSeq 2000	SINGLE	cDNA		2013-12-27	289	171	ILLUMINA	2014-04-04	SRR1062809	SRS520119	SRP034750	GSM1299109				Whole embryos	TUAB		public	TRANSCRIPTOMIC	Danio rerio
RNA-Seq		76	PRJNA232649	SAMN02486881	GEO	SRX399828	0	Illumina HiSeq 2000	SINGLE	cDNA		2013-12-27	289	177	ILLUMINA	2014-04-04	SRR1062810	SRS520119	SRP034750	GSM1299109				Whole embryos	TUAB		public	TRANSCRIPTOMIC	Danio rerio
RNA-Seq		76	PRJNA232649	SAMN02486881	GEO	SRX399828	0	Illumina HiSeq 2000	SINGLE	cDNA		2013-12-27	9	6	ILLUMINA	2014-04-04	SRR1062811	SRS520119	SRP034750	GSM1299109				Whole embryos	TUAB		public	TRANSCRIPTOMIC	Danio rerio
RNA-Seq		76	PRJNA232649	SAMN02486881	GEO	SRX399828	0	Illumina HiSeq 2000	SINGLE	cDNA		2013-12-27	289	169	ILLUMINA	2014-04-04	SRR1062812	SRS520119	SRP034750	GSM1299109				Whole embryos	TUAB		public	TRANSCRIPTOMIC	Danio rerio
RNA-Seq		76	PRJNA232649	SAMN02486881	GEO	SRX399828	0	Illumina HiSeq 2000	SINGLE	cDNA		2013-12-27	289	172	ILLUMINA	2014-04-04	SRR1062813	SRS520119	SRP034750	GSM1299109				Whole embryos	TUAB		public	TRANSCRIPTOMIC	Danio rerio
RNA-Seq		76	PRJNA232649	SAMN02486881	GEO	SRX399828	0	Illumina HiSeq 2000	SINGLE	cDNA		2013-12-27	289	178	ILLUMINA	2014-04-04	SRR1062814	SRS520119	SRP034750	GSM1299109				Whole embryos	TUAB		public	TRANSCRIPTOMIC	Danio rerio
RNA-Seq		76	PRJNA232649	SAMN02486881	GEO	SRX399828	0	Illumina HiSeq 2000	SINGLE	cDNA		2013-12-27	289	170	ILLUMINA	2014-04-04	SRR1062815	SRS520119	SRP034750	GSM1299109				Whole embryos	TUAB		public	TRANSCRIPTOMIC	Danio rerio
RNA-Seq		76	PRJNA232649	SAMN02486881	GEO	SRX399828	0	Illumina HiSeq 2000	SINGLE	cDNA		2013-12-27	289	170	ILLUMINA	2014-04-04	SRR1062816	SRS520119	SRP034750	GSM1299109				Whole embryos	TUAB		public	TRANSCRIPTOMIC	Danio rerio
RNA-Seq		76	PRJNA232649	SAMN02486881	GEO	SRX399828	0	Illumina HiSeq 2000	SINGLE	cDNA		2013-12-27	289	170	ILLUMINA	2014-04-04	SRR1062817	SRS520119	SRP034750	GSM1299109				Whole embryos	TUAB		public	TRANSCRIPTOMIC	Danio rerio
RNA-Seq		76	PRJNA232649	SAMN02486881	GEO	SRX399828	0	Illumina HiSeq 2000	SINGLE	cDNA		2013-12-27	289	173	ILLUMINA	2014-04-04	SRR1062818	SRS520119	SRP034750	GSM1299109				Whole embryos	TUAB		public	TRANSCRIPTOMIC	Danio rerio
RNA-Seq		81	PRJNA236050	SAMN02593630	GEO	SRX445322	0	Illumina HiSeq 2000	SINGLE	size fractionation		2015-09-14	294	214	ILLUMINA	2015-07-22	SRR1138229	SRS540473	SRP035565	GSM1311218		embryo 48hpf		embryo			public	TRANSCRIPTOMIC	Danio rerio
RNA-Seq		81	PRJNA236050	SAMN02593631	GEO	SRX445323	0	Illumina HiSeq 2000	SINGLE	size fractionation		2015-09-14	842	599	ILLUMINA	2015-07-22	SRR1138230	SRS540474	SRP035565	GSM1311219		embryo 48hpf		embryo			public	TRANSCRIPTOMIC	Danio rerio
miRNA-Seq		51	PRJNA245824	SAMN02740867	GEO	SRX529129	0	Illumina HiSeq 2000	SINGLE	size fractionation		2014-04-29	455	293	ILLUMINA	2015-10-16	SRR1265734	SRS598825	SRP041544	GSM1376617				Embryo		Embryo	public	TRANSCRIPTOMIC	Danio rerio
miRNA-Seq		51	PRJNA245824	SAMN02740881	GEO	SRX529128	0	Illumina HiSeq 2000	SINGLE	size fractionation		2014-04-29	515	309	ILLUMINA	2015-10-16	SRR1265744	SRS598826	SRP041544	GSM1376627				Male Gut		Gut	public	TRANSCRIPTOMIC	Danio rerio
miRNA-Seq		51	PRJNA245824	SAMN02740870	GEO	SRX529131	0	Illumina HiSeq 2000	SINGLE	size fractionation		2014-04-29	1634	1032	ILLUMINA	2015-10-16	SRR1265736	SRS598827	SRP041544	GSM1376619				Embryo		Embryo	public	TRANSCRIPTOMIC	Danio rerio
miRNA-Seq		51	PRJNA245824	SAMN02740878	GEO	SRX529130	0	Illumina HiSeq 2000	SINGLE	size fractionation		2014-04-29	702	453	ILLUMINA	2015-10-16	SRR1265735	SRS598828	SRP041544	GSM1376618				Embryo		Embryo	public	TRANSCRIPTOMIC	Danio rerio
miRNA-Seq		51	PRJNA245824	SAMN02740875	GEO	SRX529132	0	Illumina HiSeq 2000	SINGLE	size fractionation		2014-04-29	314	201	ILLUMINA	2015-10-16	SRR1265737	SRS598829	SRP041544	GSM1376620				Male Brain		Brain	public	TRANSCRIPTOMIC	Danio rerio
miRNA-Seq		51	PRJNA245824	SAMN02740872	GEO	SRX529133	0	Illumina HiSeq 2000	SINGLE	size fractionation		2014-04-29	376	245	ILLUMINA	2015-10-16	SRR1265738	SRS598830	SRP041544	GSM1376621				Male Brain		Brain	public	TRANSCRIPTOMIC	Danio rerio
miRNA-Seq		51	PRJNA245824	SAMN02740869	GEO	SRX529134	0	Illumina HiSeq 2000	SINGLE	size fractionation		2014-04-29	715	456	ILLUMINA	2015-10-16	SRR1265739	SRS598831	SRP041544	GSM1376622				Male Brain		Brain	public	TRANSCRIPTOMIC	Danio rerio
miRNA-Seq		51	PRJNA245824	SAMN02740868	GEO	SRX529135	0	Illumina HiSeq 2000	SINGLE	size fractionation		2014-04-29	121	76	ILLUMINA	2015-10-16	SRR1265740	SRS598832	SRP041544	GSM1376623				Female Brain		Brain	public	TRANSCRIPTOMIC	Danio rerio
miRNA-Seq		51	PRJNA245824	SAMN02740874	GEO	SRX529136	0	Illumina HiSeq 2000	SINGLE	size fractionation		2014-04-29	188	118	ILLUMINA	2015-10-16	SRR1265741	SRS598833	SRP041544	GSM1376624				Female Brain		Brain	public	TRANSCRIPTOMIC	Danio rerio
miRNA-Seq		51	PRJNA245824	SAMN02740877	GEO	SRX529137	0	Illumina HiSeq 2000	SINGLE	size fractionation		2014-04-29	627	385	ILLUMINA	2015-10-16	SRR1265742	SRS598834	SRP041544	GSM1376625				Female Brain		Brain	public	TRANSCRIPTOMIC	Danio rerio
miRNA-Seq		51	PRJNA245824	SAMN02740876	GEO	SRX529138	0	Illumina HiSeq 2000	SINGLE	size fractionation		2014-04-29	1009	619	ILLUMINA	2015-10-16	SRR1265743	SRS598835	SRP041544	GSM1376626				Male Gut		Gut	public	TRANSCRIPTOMIC	Danio rerio
miRNA-Seq		51	PRJNA245824	SAMN02740879	GEO	SRX529139	0	Illumina HiSeq 2000	SINGLE	size fractionation		2014-04-29	213	137	ILLUMINA	2015-10-16	SRR1265745	SRS598836	SRP041544	GSM1376628				Male Gut		Gut	public	TRANSCRIPTOMIC	Danio rerio
miRNA-Seq		51	PRJNA245824	SAMN02740882	GEO	SRX529140	0	Illumina HiSeq 2000	SINGLE	size fractionation		2014-04-29	761	468	ILLUMINA	2015-10-16	SRR1265746	SRS598837	SRP041544	GSM1376629				Female Gut		Gut	public	TRANSCRIPTOMIC	Danio rerio
miRNA-Seq		51	PRJNA245824	SAMN02740883	GEO	SRX529141	0	Illumina HiSeq 2000	SINGLE	size fractionation		2014-04-29	443	274	ILLUMINA	2015-10-16	SRR1265747	SRS598838	SRP041544	GSM1376630				Female Gut		Gut	public	TRANSCRIPTOMIC	Danio rerio
miRNA-Seq		51	PRJNA245824	SAMN02740880	GEO	SRX529142	0	Illumina HiSeq 2000	SINGLE	size fractionation		2014-04-29	406	250	ILLUMINA	2015-10-16	SRR1265748	SRS598839	SRP041544	GSM1376631				Female Gut		Gut	public	TRANSCRIPTOMIC	Danio rerio
miRNA-Seq		51	PRJNA245824	SAMN02740888	GEO	SRX529143	0	Illumina HiSeq 2000	SINGLE	size fractionation		2014-04-29	931	546	ILLUMINA	2015-10-16	SRR1265749	SRS598840	SRP041544	GSM1376632				Male Liver		Liver	public	TRANSCRIPTOMIC	Danio rerio
miRNA-Seq		51	PRJNA245824	SAMN02740885	GEO	SRX529144	0	Illumina HiSeq 2000	SINGLE	size fractionation		2014-04-29	568	350	ILLUMINA	2015-10-16	SRR1265750	SRS598841	SRP041544	GSM1376633				Male Liver		Liver	public	TRANSCRIPTOMIC	Danio rerio
miRNA-Seq		51	PRJNA245824	SAMN02740884	GEO	SRX529145	0	Illumina HiSeq 2000	SINGLE	size fractionation		2014-04-29	274	168	ILLUMINA	2015-10-16	SRR1265751	SRS598842	SRP041544	GSM1376634				Male Liver		Liver	public	TRANSCRIPTOMIC	Danio rerio
miRNA-Seq		51	PRJNA245824	SAMN02740889	GEO	SRX529146	0	Illumina HiSeq 2000	SINGLE	size fractionation		2014-04-29	290	179	ILLUMINA	2015-10-16	SRR1265752	SRS598843	SRP041544	GSM1376635				Female Liver		Liver	public	TRANSCRIPTOMIC	Danio rerio
miRNA-Seq		51	PRJNA245824	SAMN02740887	GEO	SRX529147	0	Illumina HiSeq 2000	SINGLE	size fractionation		2014-04-29	462	281	ILLUMINA	2015-10-16	SRR1265753	SRS598844	SRP041544	GSM1376636				Female Liver		Liver	public	TRANSCRIPTOMIC	Danio rerio
miRNA-Seq		51	PRJNA245824	SAMN02740886	GEO	SRX529148	0	Illumina HiSeq 2000	SINGLE	size fractionation		2014-04-29	100	64	ILLUMINA	2015-10-16	SRR1265754	SRS598845	SRP041544	GSM1376637				Female Liver		Liver	public	TRANSCRIPTOMIC	Danio rerio
miRNA-Seq		51	PRJNA245824	SAMN02740895	GEO	SRX529149	0	Illumina HiSeq 2000	SINGLE	size fractionation		2014-04-29	464	297	ILLUMINA	2015-10-16	SRR1265755	SRS598846	SRP041544	GSM1376638				Ovary		Ovary	public	TRANSCRIPTOMIC	Danio rerio
miRNA-Seq		51	PRJNA245824	SAMN02740892	GEO	SRX529150	0	Illumina HiSeq 2000	SINGLE	size fractionation		2014-04-29	729	460	ILLUMINA	2015-10-16	SRR1265756	SRS598847	SRP041544	GSM1376639				Ovary		Ovary	public	TRANSCRIPTOMIC	Danio rerio
miRNA-Seq		51	PRJNA245824	SAMN02740891	GEO	SRX529151	0	Illumina HiSeq 2000	SINGLE	size fractionation		2014-04-29	1345	853	ILLUMINA	2015-10-16	SRR1265757	SRS598848	SRP041544	GSM1376640				Ovary		Ovary	public	TRANSCRIPTOMIC	Danio rerio
miRNA-Seq		76	PRJNA245824	SAMN02740890	GEO	SRX529152	0	Illumina HiSeq 2000	SINGLE	size fractionation		2014-04-29	1305	906	ILLUMINA	2015-10-16	SRR1265758	SRS598849	SRP041544	GSM1376641				Testis		Testis	public	TRANSCRIPTOMIC	Danio rerio
miRNA-Seq		76	PRJNA245824	SAMN02740893	GEO	SRX529153	0	Illumina HiSeq 2000	SINGLE	size fractionation		2014-04-29	1490	1029	ILLUMINA	2015-10-16	SRR1265759	SRS598850	SRP041544	GSM1376642				Testis		Testis	public	TRANSCRIPTOMIC	Danio rerio
miRNA-Seq		76	PRJNA245824	SAMN02740897	GEO	SRX529154	0	Illumina HiSeq 2000	SINGLE	size fractionation		2014-04-29	1045	729	ILLUMINA	2015-10-16	SRR1265760	SRS598851	SRP041544	GSM1376643				Testis		Testis	public	TRANSCRIPTOMIC	Danio rerio
miRNA-Seq		76	PRJNA245824	SAMN02740894	GEO	SRX529155	0	Illumina HiSeq 2000	SINGLE	size fractionation		2014-04-29	864	581	ILLUMINA	2015-10-16	SRR1265761	SRS598852	SRP041544	GSM1376644				Eye		Eye	public	TRANSCRIPTOMIC	Danio rerio
miRNA-Seq		76	PRJNA245824	SAMN02740898	GEO	SRX529156	0	Illumina HiSeq 2000	SINGLE	size fractionation		2014-04-29	593	404	ILLUMINA	2015-10-16	SRR1265762	SRS598853	SRP041544	GSM1376645				Eye		Eye	public	TRANSCRIPTOMIC	Danio rerio
miRNA-Seq		76	PRJNA245824	SAMN02740896	GEO	SRX529157	0	Illumina HiSeq 2000	SINGLE	size fractionation		2014-04-29	285	195	ILLUMINA	2015-10-16	SRR1265763	SRS598854	SRP041544	GSM1376646				Eye		Eye	public	TRANSCRIPTOMIC	Danio rerio
miRNA-Seq		76	PRJNA245824	SAMN02740866	GEO	SRX529158	0	Illumina HiSeq 2000	SINGLE	size fractionation		2014-04-29	3602	2422	ILLUMINA	2015-10-16	SRR1265764	SRS598855	SRP041544	GSM1376647				Heart		Heart	public	TRANSCRIPTOMIC	Danio rerio
miRNA-Seq		76	PRJNA245824	SAMN02740873	GEO	SRX529159	0	Illumina HiSeq 2000	SINGLE	size fractionation		2014-04-29	3054	2028	ILLUMINA	2015-10-16	SRR1265765	SRS598856	SRP041544	GSM1376648				Heart		Heart	public	TRANSCRIPTOMIC	Danio rerio
miRNA-Seq		76	PRJNA245824	SAMN02740871	GEO	SRX529160	0	Illumina HiSeq 2000	SINGLE	size fractionation		2014-04-29	4197	2790	ILLUMINA	2015-10-16	SRR1265766	SRS598857	SRP041544	GSM1376649				Heart		Heart	public	TRANSCRIPTOMIC	Danio rerio
miRNA-Seq		81	PRJNA252044	SAMN02849378	GEO	SRX585639	0	Illumina HiSeq 2000	SINGLE	size fractionation		2015-11-24	294	214	ILLUMINA	2017-02-10	SRR1371225	SRS631982	SRP043064	GSM1408094		48hpf		embryo			public	TRANSCRIPTOMIC	Danio rerio
miRNA-Seq		81	PRJNA252044	SAMN02849377	GEO	SRX585640	0	Illumina HiSeq 2000	SINGLE	size fractionation		2015-12-04	1042	729	ILLUMINA	2017-02-10	SRR1371226	SRS631986	SRP043064	GSM1408095		48hpf		embryo			public	TRANSCRIPTOMIC	Danio rerio
miRNA-Seq	GCF_000002035.5	22	PRJNA253203	SAMN02867870	GEO	SRX612647	0	Illumina Genome Analyzer II	SINGLE	size fractionation		2014-06-23	2866	1551	ILLUMINA	2014-09-21	SRR1427467	SRS643608	SRP043465	GSM1417150	adult			Retina	albino (alb-/-)	retina	public	TRANSCRIPTOMIC	Danio rerio
miRNA-Seq		21	PRJNA253203	SAMN02867872	GEO	SRX612648	0	Illumina Genome Analyzer II	SINGLE	size fractionation		2015-12-08	657	458	ILLUMINA	2015-07-22	SRR1427468	SRS643609	SRP043465	GSM1417151	adult			Retina	albino (alb-/-)	retina	public	TRANSCRIPTOMIC	Danio rerio
miRNA-Seq		21	PRJNA253203	SAMN02867871	GEO	SRX612649	0	Illumina Genome Analyzer II	SINGLE	size fractionation		2015-12-08	662	466	ILLUMINA	2015-07-22	SRR1427469	SRS643610	SRP043465	GSM1417152	adult			Retina	albino (alb-/-)	retina	public	TRANSCRIPTOMIC	Danio rerio
miRNA-Seq		51	PRJNA262696	SAMN03085461	GEO	SRX718000	0	Illumina HiSeq 2000	SINGLE	size fractionation		2014-09-30	2990	2030	ILLUMINA	2014-10-03	SRR1593714	SRS713860	SRP048545	GSM1517415		embryo 0m		egg			public	TRANSCRIPTOMIC	Danio rerio
miRNA-Seq		51	PRJNA262696	SAMN03085462	GEO	SRX718001	0	Illumina HiSeq 2000	SINGLE	size fractionation		2014-09-30	3184	2141	ILLUMINA	2014-10-03	SRR1593715	SRS713861	SRP048545	GSM1517416		embryo 10m		embryo			public	TRANSCRIPTOMIC	Danio rerio
miRNA-Seq		51	PRJNA262696	SAMN03085463	GEO	SRX718002	0	Illumina HiSeq 2000	SINGLE	size fractionation		2014-09-30	3224	2180	ILLUMINA	2014-10-03	SRR1593716	SRS713862	SRP048545	GSM1517417		embryo 30m		embryo			public	TRANSCRIPTOMIC	Danio rerio
miRNA-Seq		51	PRJNA262696	SAMN03085464	GEO	SRX718003	0	Illumina HiSeq 2000	SINGLE	size fractionation		2014-09-30	2620	1787	ILLUMINA	2014-10-03	SRR1593717	SRS713863	SRP048545	GSM1517418		embryo 24h		embryo			public	TRANSCRIPTOMIC	Danio rerio
miRNA-Seq		28	PRJNA271079	SAMN03272695	GEO	SRX821998	0	Illumina Genome Analyzer IIx	SINGLE	size fractionation		2014-12-23	380	239	ILLUMINA	2016-04-25	SRR1732702	SRS801693	SRP051503	GSM1571855		24hpf		Embryos, MO-Tbx5a, 24hpf, replicate1	AB	embryo	public	TRANSCRIPTOMIC	Danio rerio
miRNA-Seq		26	PRJNA271079	SAMN03272696	GEO	SRX821999	0	Illumina Genome Analyzer IIx	SINGLE	size fractionation		2014-12-23	345	243	ILLUMINA	2016-04-25	SRR1732703	SRS801694	SRP051503	GSM1571856		24hpf		Embryos, MO-Tbx5a, 24hpf, replicate2	AB	embryo	public	TRANSCRIPTOMIC	Danio rerio
miRNA-Seq		28	PRJNA271079	SAMN03272697	GEO	SRX822000	0	Illumina Genome Analyzer IIx	SINGLE	size fractionation		2014-12-23	516	344	ILLUMINA	2016-04-25	SRR1732704	SRS801695	SRP051503	GSM1571857		24hpf		Embryos, MO-Ct, 24hpf, replicate1	AB	embryo	public	TRANSCRIPTOMIC	Danio rerio
miRNA-Seq		26	PRJNA271079	SAMN03272692	GEO	SRX822001	0	Illumina Genome Analyzer IIx	SINGLE	size fractionation		2014-12-23	268	190	ILLUMINA	2016-04-25	SRR1732705	SRS801696	SRP051503	GSM1571858		24hpf		Embryos, MO-Ct, 24hpf, replicate2	AB	embryo	public	TRANSCRIPTOMIC	Danio rerio
miRNA-Seq		25	PRJNA271079	SAMN03272693	GEO	SRX822002	0	Illumina Genome Analyzer IIx	SINGLE	size fractionation		2014-12-23	250	176	ILLUMINA	2016-04-25	SRR1732706	SRS801697	SRP051503	GSM1571859		48hpf		Embryos, MO-Tbx5a, 48hpf	AB	embryo	public	TRANSCRIPTOMIC	Danio rerio
miRNA-Seq		30	PRJNA271079	SAMN03272694	GEO	SRX822003	0	Illumina Genome Analyzer IIx	SINGLE	size fractionation		2014-12-23	322	173	ILLUMINA	2016-04-25	SRR1732707	SRS801698	SRP051503	GSM1571860		48hpf		Embryos, MO-Ct, 48hpf	AB	embryo	public	TRANSCRIPTOMIC	Danio rerio
miRNA-Seq		53	PRJNA277780	SAMN03396652	GEO	SRX915251	0	454 GS FLX	SINGLE	size fractionation		2015-03-16	0	0	LS454	2016-03-31	SRR1873571	SRS870223	SRP056014	GSM1630515	1 year	adult		adult fins (1 year old)		fins	public	TRANSCRIPTOMIC	Danio rerio
miRNA-Seq		51	PRJNA277780	SAMN03396654	GEO	SRX915250	0	454 GS FLX	SINGLE	size fractionation		2015-03-16	0	0	LS454	2016-03-31	SRR1873570	SRS870224	SRP056014	GSM1630514	1 year	adult		adult skin (1 year old)		skin	public	TRANSCRIPTOMIC	Danio rerio
miRNA-Seq		55	PRJNA277780	SAMN03396655	GEO	SRX915249	0	454 GS FLX	SINGLE	size fractionation		2015-03-16	0	0	LS454	2016-03-31	SRR1873569	SRS870225	SRP056014	GSM1630513	1 year	adult		adult heart (1 year old)		heart	public	TRANSCRIPTOMIC	Danio rerio
miRNA-Seq		53	PRJNA277780	SAMN03396650	GEO	SRX915248	0	454 GS FLX	SINGLE	size fractionation		2015-03-16	0	0	LS454	2016-03-31	SRR1873568	SRS870226	SRP056014	GSM1630512	1 year	adult		adult gills (1 year old)		gills	public	TRANSCRIPTOMIC	Danio rerio
miRNA-Seq		55	PRJNA277780	SAMN03396651	GEO	SRX915247	0	454 GS FLX	SINGLE	size fractionation		2015-03-16	0	0	LS454	2016-03-31	SRR1873567	SRS870227	SRP056014	GSM1630511	1 year	adult		adult eyes (1 year old)		eyes	public	TRANSCRIPTOMIC	Danio rerio
miRNA-Seq		54	PRJNA277780	SAMN03396656	GEO	SRX915246	0	454 GS FLX	SINGLE	size fractionation		2015-03-16	0	0	LS454	2016-03-31	SRR1873566	SRS870228	SRP056014	GSM1630510	1 year	adult		adult brain (1 year old)		brain	public	TRANSCRIPTOMIC	Danio rerio
miRNA-Seq		55	PRJNA277780	SAMN03396653	GEO	SRX915245	0	454 GS FLX	SINGLE	size fractionation		2015-03-16	0	0	LS454	2016-03-31	SRR1873565	SRS870229	SRP056014	GSM1630509	1 year	adult		entire adult		whole body	public	TRANSCRIPTOMIC	Danio rerio
miRNA-Seq		55	PRJNA277780	SAMN03396648	GEO	SRX915244	0	454 GS FLX	SINGLE	size fractionation		2015-03-16	0	0	LS454	2016-03-31	SRR1873564	SRS870230	SRP056014	GSM1630508	45dpf	embryo		45 days post-fertilization embryos		whole body	public	TRANSCRIPTOMIC	Danio rerio
miRNA-Seq		55	PRJNA277780	SAMN03396647	GEO	SRX915243	0	454 GS FLX	SINGLE	size fractionation		2015-03-16	0	0	LS454	2016-03-31	SRR1873563	SRS870231	SRP056014	GSM1630507	5dpf	embryo		5 days post-fertilization embryos		whole body	public	TRANSCRIPTOMIC	Danio rerio
miRNA-Seq		55	PRJNA277780	SAMN03396645	GEO	SRX915242	0	454 GS FLX	SINGLE	size fractionation		2015-03-16	0	0	LS454	2016-03-31	SRR1873562	SRS870232	SRP056014	GSM1630506	96hpf	embryo		96 hour post-fertilization embryos		whole body	public	TRANSCRIPTOMIC	Danio rerio
miRNA-Seq		54	PRJNA277780	SAMN03396646	GEO	SRX915241	0	454 GS FLX	SINGLE	size fractionation		2015-03-16	0	0	LS454	2016-03-31	SRR1873561	SRS870233	SRP056014	GSM1630505	72hpf	embryo		72 hour post-fertilization embryos		whole body	public	TRANSCRIPTOMIC	Danio rerio
miRNA-Seq		52	PRJNA277780	SAMN03396649	GEO	SRX915240	0	454 GS FLX	SINGLE	size fractionation		2015-04-03	0	0	LS454	2016-03-31	SRR1873560	SRS870234	SRP056014	GSM1630504	24hpf	embryo		24 hour post-fertilization embryos		whole body	public	TRANSCRIPTOMIC	Danio rerio
miRNA-Seq		40	PRJNA286201	SAMN03766077	GEO	SRX1054376	0	Illumina Genome Analyzer IIx	SINGLE	size fractionation		2015-06-09	985	501	ILLUMINA	2015-10-01	SRR2057604	SRS957216	SRP059278	GSM1707594		48hpf		Embryos, MO-Ct, 48hpf		embryo	public	TRANSCRIPTOMIC	Danio rerio
miRNA-Seq		40	PRJNA286201	SAMN03766076	GEO	SRX1054375	0	Illumina Genome Analyzer IIx	SINGLE	size fractionation		2015-06-09	990	498	ILLUMINA	2015-10-01	SRR2057603	SRS957217	SRP059278	GSM1707593		48hpf		Embryos, MO-Tbx5a, 48hpf		embryo	public	TRANSCRIPTOMIC	Danio rerio
