# Supplementary material for: High-Throughput Identification of Adapters in Single-Read Sequencing Data
Source: Biomolecules. 2020 Jun 8;10(6):878. doi: 10.3390/biom10060878 (PMC7356586; doi:10.3390/biom10060878)
Supplement: Supplementary file 1 [file biomolecules-10-00878-s001.zip › supplementary layout/Additional file 3 copy.csv]

Run	Assay Type	AvgSpotLen	BioProject	BioSample	Center Name	Consent	DATASTORE filetype	DATASTORE provider	DATASTORE region	Experiment	GEO_Accession	Instrument	Library Name	LibraryLayout	LibrarySelection	LibrarySource	MBases	MBytes	Organism	Platform	ReleaseDate	sample_acc	Sample Name	source_name	strain	time	tissue	treatment
SRR530884	RNA-Seq	35	PRJNA171751	SAMN01096340	GEO	public	sra	gs,ncbi,s3	gs.US,ncbi.public,s3.us-east-1	SRX172588	GSM979598	AB SOLiD System 3.0	GSM979598: 36hpf-DMSO-2	SINGLE	size fractionation	TRANSCRIPTOMIC	346	291	Danio rerio	ABI_SOLID	2012-08-02T00:00:00Z	SRS352610	GSM979598	Embryos	TL wild type	36 hpf	embryos	DMSO
SRR530886	RNA-Seq	35	PRJNA171751	SAMN01096342	GEO	public	sra	gs,ncbi,s3	gs.US,ncbi.public,s3.us-east-1	SRX172590	GSM979600	AB SOLiD System 3.0	GSM979600: 36hpf-TCDD-1	SINGLE	size fractionation	TRANSCRIPTOMIC	349	291	Danio rerio	ABI_SOLID	2012-08-02T00:00:00Z	SRS352612	GSM979600	Embryos	TL wild type	36 hpf	embryos	TCDD
SRR530887	RNA-Seq	35	PRJNA171751	SAMN01096343	GEO	public	sra	gs,ncbi,s3	gs.US,ncbi.public,s3.us-east-1	SRX172591	GSM979601	AB SOLiD System 3.0	GSM979601: 36hpf-TCDD-2	SINGLE	size fractionation	TRANSCRIPTOMIC	370	315	Danio rerio	ABI_SOLID	2012-08-02T00:00:00Z	SRS352613	GSM979601	Embryos	TL wild type	36 hpf	embryos	TCDD
SRR530889	RNA-Seq	35	PRJNA171751	SAMN01096345	GEO	public	sra	gs,ncbi,s3	gs.US,ncbi.public,s3.us-east-1	SRX172593	GSM979603	AB SOLiD System 3.0	GSM979603: 60hpf-DMSO-1	SINGLE	size fractionation	TRANSCRIPTOMIC	556	471	Danio rerio	ABI_SOLID	2012-08-02T00:00:00Z	SRS352615	GSM979603	Embryos	TL wild type	60 hpf	embryos	DMSO
SRR530892	RNA-Seq	35	PRJNA171751	SAMN01096348	GEO	public	sra	gs,ncbi,s3	gs.US,ncbi.public,s3.us-east-1	SRX172596	GSM979606	AB SOLiD System 3.0	GSM979606: 60hpf-TCDD-1	SINGLE	size fractionation	TRANSCRIPTOMIC	649	544	Danio rerio	ABI_SOLID	2012-08-02T00:00:00Z	SRS352618	GSM979606	Embryos	TL wild type	60 hpf	embryos	TCDD
SRR530894	RNA-Seq	35	PRJNA171751	SAMN01096350	GEO	public	sra	gs,ncbi,s3	gs.US,ncbi.public,s3.us-east-1	SRX172598	GSM979608	AB SOLiD System 3.0	GSM979608: 60hpf-TCDD-3	SINGLE	size fractionation	TRANSCRIPTOMIC	960	807	Danio rerio	ABI_SOLID	2012-08-02T00:00:00Z	SRS352620	GSM979608	Embryos	TL wild type	60 hpf	embryos	TCDD
SRR530883	RNA-Seq	35	PRJNA171751	SAMN01096339	GEO	public	sra	gs,ncbi,s3	gs.US,ncbi.public,s3.us-east-1	SRX172587	GSM979597	AB SOLiD System 3.0	GSM979597: 36hpf-DMSO-1	SINGLE	size fractionation	TRANSCRIPTOMIC	295	247	Danio rerio	ABI_SOLID	2012-08-02T00:00:00Z	SRS352609	GSM979597	Embryos	TL wild type	36 hpf	embryos	DMSO
SRR530885	RNA-Seq	35	PRJNA171751	SAMN01096341	GEO	public	sra	gs,ncbi,s3	gs.US,ncbi.public,s3.us-east-1	SRX172589	GSM979599	AB SOLiD System 3.0	GSM979599: 36hpf-DMSO-3	SINGLE	size fractionation	TRANSCRIPTOMIC	2011	1734	Danio rerio	ABI_SOLID	2012-08-02T00:00:00Z	SRS352611	GSM979599	Embryos	TL wild type	36 hpf	embryos	DMSO
SRR530888	RNA-Seq	35	PRJNA171751	SAMN01096344	GEO	public	sra	gs,ncbi,s3	gs.US,ncbi.public,s3.us-east-1	SRX172592	GSM979602	AB SOLiD System 3.0	GSM979602: 36hpf-TCDD-3	SINGLE	size fractionation	TRANSCRIPTOMIC	204	171	Danio rerio	ABI_SOLID	2012-08-02T00:00:00Z	SRS352614	GSM979602	Embryos	TL wild type	36 hpf	embryos	TCDD
SRR530890	RNA-Seq	35	PRJNA171751	SAMN01096346	GEO	public	sra	gs,ncbi,s3	gs.US,ncbi.public,s3.us-east-1	SRX172594	GSM979604	AB SOLiD System 3.0	GSM979604: 60hpf-DMSO-2	SINGLE	size fractionation	TRANSCRIPTOMIC	420	347	Danio rerio	ABI_SOLID	2012-08-02T00:00:00Z	SRS352616	GSM979604	Embryos	TL wild type	60 hpf	embryos	DMSO
SRR530891	RNA-Seq	35	PRJNA171751	SAMN01096347	GEO	public	sra	gs,ncbi,s3	gs.US,ncbi.public,s3.us-east-1	SRX172595	GSM979605	AB SOLiD System 3.0	GSM979605: 60hpf-DMSO-3	SINGLE	size fractionation	TRANSCRIPTOMIC	472	394	Danio rerio	ABI_SOLID	2012-08-02T00:00:00Z	SRS352617	GSM979605	Embryos	TL wild type	60 hpf	embryos	DMSO
SRR530893	RNA-Seq	35	PRJNA171751	SAMN01096349	GEO	public	sra	gs,ncbi,s3	gs.US,ncbi.public,s3.us-east-1	SRX172597	GSM979607	AB SOLiD System 3.0	GSM979607: 60hpf-TCDD-2	SINGLE	size fractionation	TRANSCRIPTOMIC	388	326	Danio rerio	ABI_SOLID	2012-08-02T00:00:00Z	SRS352619	GSM979607	Embryos	TL wild type	60 hpf	embryos	TCDD
