# Supplementary material for: High-Throughput Identification of Adapters in Single-Read Sequencing Data
Source: Biomolecules. 2020 Jun 8;10(6):878. doi: 10.3390/biom10060878 (PMC7356586; doi:10.3390/biom10060878)
Supplement: Supplementary file 1 [file biomolecules-10-00878-s001.zip › supplementary layout/Additional file 4 copy.csv]

AvgSpotLen	BioSample	Experiment	MBases	MBytes	Run	SRA_Sample	Sample_Name	genotype	source_name	Assay_Type	BioProject	Center_Name	Consent	DATASTORE_filetype	DATASTORE_provider	DATASTORE_region	InsertSize	Instrument	LibraryLayout	LibrarySelection	LibrarySource	LoadDate	Organism	Platform	ReleaseDate	SRA_Study	developmental_stage
61	SAMN04557050	SRX1631746	494	386	SRR3225657	SRS1341229	GSM2088226	Wild Type (N2)	Wild Type (N2)	miRNA-Seq	PRJNA315193	GEO	public	sra	sra-sos	sra-sos.public	0	Ion Torrent Proton	SINGLE	size fractionation	TRANSCRIPTOMIC	2016-03-15	Caenorhabditis elegans	ION_TORRENT	2016-03-18	SRP071774	Young adults
62	SAMN04557051	SRX1631747	446	352	SRR3225658	SRS1341228	GSM2088227	Wild Type (N2)	Wild Type (N2)	miRNA-Seq	PRJNA315193	GEO	public	sra	sra-sos	sra-sos.public	0	Ion Torrent Proton	SINGLE	size fractionation	TRANSCRIPTOMIC	2016-03-15	Caenorhabditis elegans	ION_TORRENT	2016-03-18	SRP071774	Young adults
62	SAMN04557052	SRX1631748	386	305	SRR3225659	SRS1341227	GSM2088228	Wild Type (N2)	Wild Type (N2)	miRNA-Seq	PRJNA315193	GEO	public	sra	sra-sos	sra-sos.public	0	Ion Torrent Proton	SINGLE	size fractionation	TRANSCRIPTOMIC	2016-03-15	Caenorhabditis elegans	ION_TORRENT	2016-03-18	SRP071774	Young adults
62	SAMN04557053	SRX1631749	313	249	SRR3225660	SRS1341226	GSM2088229	stau-1(tm2266)	stau-1(tm2266)	miRNA-Seq	PRJNA315193	GEO	public	sra	sra-sos	sra-sos.public	0	Ion Torrent Proton	SINGLE	size fractionation	TRANSCRIPTOMIC	2016-03-15	Caenorhabditis elegans	ION_TORRENT	2016-03-18	SRP071774	Young adults
62	SAMN04557054	SRX1631750	441	346	SRR3225661	SRS1341225	GSM2088230	stau-1(tm2266)	stau-1(tm2266)	miRNA-Seq	PRJNA315193	GEO	public	sra	sra-sos	sra-sos.public	0	Ion Torrent Proton	SINGLE	size fractionation	TRANSCRIPTOMIC	2016-03-15	Caenorhabditis elegans	ION_TORRENT	2016-03-18	SRP071774	Young adults
62	SAMN04557055	SRX1631751	340	268	SRR3225662	SRS1341224	GSM2088231	stau-1(tm2266)	stau-1(tm2266)	miRNA-Seq	PRJNA315193	GEO	public	sra	sra-sos	sra-sos.public	0	Ion Torrent Proton	SINGLE	size fractionation	TRANSCRIPTOMIC	2016-03-15	Caenorhabditis elegans	ION_TORRENT	2016-03-18	SRP071774	Young adults
