# Supplementary material for: High-Throughput Identification of Adapters in Single-Read Sequencing Data
Source: Biomolecules. 2020 Jun 8;10(6):878. doi: 10.3390/biom10060878 (PMC7356586; doi:10.3390/biom10060878)
Supplement: Supplementary file 1 [file biomolecules-10-00878-s001.zip › supplementary layout/Additional file 5 copy.csv]

filename	adapter_type	5prime-adapter	3prime-adapter	#raw_reads	%reads_5prime-adapter	%reads_3prime-adapter	#reads_after_trimming	mapping-%	status
ERR1396794	3'-normal	na	AGATCGGAAGAGCACACGTC	8393380	na	97.9%	5980614	92.91	good
ERR1396795	3'-normal	na	AGATCGGAAGAGCACACGTC	6520503	na	97.7%	4703045	94.82	good
ERR1396796	3'-normal	na	AGATCGGAAGAGCACACGTC	4295352	na	97.8%	2957736	93.65	good
ERR1396797	3'-normal	na	AGATCGGAAGAGCACACGTC	8026724	na	98.2%	4656759	87.65	good
ERR1396798	3'-normal	na	AGATCGGAAGAGCACACGTC	3306826	na	97.5%	2546686	94.85	good
ERR1396799	3'-normal	na	AGATCGGAAGAGCACACGTC	4790987	na	97.5%	3664407	95.11	good
ERR1396800	3'-normal	na	AGATCGGAAGAGCACACGTC	5893330	na	97.5%	4176496	94.83	good
ERR1396801	3'-normal	na	AGATCGGAAGAGCACACGTC	9288946	na	97.7%	6086095	94.67	good
ERR1396802	3'-normal	na	AGATCGGAAGAGCACACGTC	150138	na	96.2%	110385	94.98	good
ERR1396803	3'-normal	na	AGATCGGAAGAGCACACGTC	5265903	na	97.3%	3937698	96.4	good
ERR1396804	3'-normal	na	AGATCGGAAGAGCACACGTC	2781880	na	97.6%	2051346	96.13	good
ERR1396805	3'-normal	na	AGATCGGAAGAGCACACGTC	7574313	na	97.7%	5803977	96.06	good
ERR1396806	3'-normal	na	AGATCGGAAGAGCACACGTC	3204862	na	97.6%	2391302	94.21	good
ERR1396807	3'-normal	na	AGATCGGAAGAGCACACGTC	9356952	na	97.7%	6987323	95.36	good
ERR1396808	3'-normal	na	AGATCGGAAGAGCACACGTC	5489425	na	97.8%	3929283	95.4	good
ERR1396809	3'-normal	na	AGATCGGAAGAGCACACGTC	5057321	na	97.7%	3946295	96.33	good
ERR1396810	3'-normal	na	AGATCGGAAGAGCACACGTC	6043305	na	97.1%	3949324	95.26	good
ERR1396811	3'-normal	na	AGATCGGAAGAGCACACGTC	10457295	na	97.3%	7013837	94.34	good
ERR1396812	3'-normal	na	AGATCGGAAGAGCACACGTC	10261208	na	97.4%	6977505	94.91	good
ERR1396813	3'-normal	na	AGATCGGAAGAGCACACGTC	9979948	na	97.4%	6642133	94.78	good
ERR1396814	3'-normal	na	AGATCGGAAGAGCACACGTC	12894616	na	97.9%	9478175	94.52	good
ERR1396815	3'-normal	na	AGATCGGAAGAGCACACGTC	4954812	na	97.8%	3622852	94.13	good
ERR1396816	3'-normal	na	AGATCGGAAGAGCACACGTC	18653389	na	98.0%	13690614	87.15	good
ERR1396817	3'-normal	na	AGATCGGAAGAGCACACGTC	5172486	na	98.0%	3702075	94.8	good
ERR1396818	3'-normal	na	AGATCGGAAGAGCACACGTC	8223606	na	97.9%	5851866	92.91	good
ERR1396819	3'-normal	na	AGATCGGAAGAGCACACGTC	6378072	na	97.7%	4590299	94.81	good
ERR1396820	3'-normal	na	AGATCGGAAGAGCACACGTC	4222766	na	97.8%	2901498	93.61	good
ERR1396821	3'-normal	na	AGATCGGAAGAGCACACGTC	7867552	na	98.2%	4551184	87.59	good
ERR1396822	3'-normal	na	AGATCGGAAGAGCACACGTC	3235947	na	97.5%	2490802	94.8	good
ERR1396823	3'-normal	na	AGATCGGAAGAGCACACGTC	4690152	na	97.5%	3581686	95.09	good
ERR1396824	3'-normal	na	AGATCGGAAGAGCACACGTC	5763313	na	97.5%	4078465	94.81	good
ERR1396825	3'-normal	na	AGATCGGAAGAGCACACGTC	9090398	na	97.7%	5944872	94.65	good
ERR1396826	3'-normal	na	AGATCGGAAGAGCACACGTC	147120	na	96.4%	107769	95.07	good
ERR1396827	3'-normal	na	AGATCGGAAGAGCACACGTC	5154805	na	97.3%	3849860	96.4	good
ERR1396828	3'-normal	na	AGATCGGAAGAGCACACGTC	2726522	na	97.6%	2008182	96.08	good
ERR1396829	3'-normal	na	AGATCGGAAGAGCACACGTC	7409923	na	97.7%	5671000	96.05	good
ERR1396830	3'-normal	na	AGATCGGAAGAGCACACGTC	3132279	na	97.6%	2333169	94.18	good
ERR1396831	3'-normal	na	AGATCGGAAGAGCACACGTC	9152744	na	97.7%	6824937	95.33	good
ERR1396832	3'-normal	na	AGATCGGAAGAGCACACGTC	5369911	na	97.8%	3837913	95.4	good
ERR1396833	3'-normal	na	AGATCGGAAGAGCACACGTC	4948545	na	97.7%	3856082	96.27	good
ERR1396834	3'-normal	na	AGATCGGAAGAGCACACGTC	5927257	na	97.1%	3867828	95.24	good
ERR1396835	3'-normal	na	AGATCGGAAGAGCACACGTC	10246860	na	97.3%	6859157	94.29	good
ERR1396836	3'-normal	na	AGATCGGAAGAGCACACGTC	10054961	na	97.4%	6827784	94.87	good
ERR1396837	3'-normal	na	AGATCGGAAGAGCACACGTC	9766729	na	97.5%	6488317	94.77	good
ERR1396838	3'-normal	na	AGATCGGAAGAGCACACGTC	12614756	na	97.9%	9258980	94.48	good
ERR1396839	3'-normal	na	AGATCGGAAGAGCACACGTC	4849328	na	97.8%	3540208	94.13	good
ERR1396840	3'-normal	na	AGATCGGAAGAGCACACGTC	18227883	na	98.0%	13356702	87.11	good
ERR1396841	3'-normal	na	AGATCGGAAGAGCACACGTC	5054847	na	98.0%	3612032	94.77	good
SRR058073	3'-normal	na	TCGTATGCCGTCT	1728143	na	83.3%	1662683	45.64	bad
SRR1048071	no adapter	na	na	5933638	na	na	5842987	96.26	good
SRR1048072	no adapter	na	na	10385264	na	na	10212850	94.74	good
SRR1048073	no adapter	na	na	14781569	na	na	14507228	97.53	good
SRR1062197	3'-normal	na	AGATCGGAAGAGCACACGTC	4000000	na	96.6%	3981443	91.25	good
SRR1062198	3'-normal	na	AGATCGGAAGAGCACACGTC	2831746	na	96.4%	2817414	91.12	good
SRR1062199	3'-normal	na	AGATCGGAAGAGCACACGTC	4000000	na	96.4%	3980417	91.18	good
SRR1062200	3'-normal	na	AGATCGGAAGAGCACACGTC	4000000	na	97.0%	3980522	91.36	good
SRR1062201	3'-normal	na	AGATCGGAAGAGCACACGTC	4000000	na	96.8%	3980761	91.14	good
SRR1062202	3'-normal	na	AGATCGGAAGAGCACACGTC	4000000	na	96.7%	3981320	91.28	good
SRR1062203	3'-normal	na	AGATCGGAAGAGCACACGTC	4000000	na	96.8%	3981461	91.34	good
SRR1062204	3'-normal	na	AGATCGGAAGAGCACACGTC	4000000	na	96.5%	3980884	91.21	good
SRR1062205	3'-normal	na	AGATCGGAAGAGCACACGTC	4000000	na	96.8%	3981099	91.32	good
SRR1062206	3'-normal	na	AGATCGGAAGAGCACACGTC	4000000	na	96.7%	3980607	91.17	good
SRR1062207	3'-normal	na	AGATCGGAAGAGCACACGTC	4000000	na	97.7%	3977078	83.44	good
SRR1062208	3'-normal	na	AGATCGGAAGAGCACACGTC	4000000	na	97.6%	3976063	83.37	good
SRR1062209	3'-normal	na	AGATCGGAAGAGCACACGTC	4000000	na	97.8%	3975943	83.27	good
SRR1062210	3'-normal	na	AGATCGGAAGAGCACACGTC	4000000	na	97.9%	3976911	83.4	good
SRR1062211	3'-normal	na	AGATCGGAAGAGCACACGTC	4000000	na	97.6%	3977284	83.42	good
SRR1062212	3'-normal	na	AGATCGGAAGAGCACACGTC	4000000	na	97.8%	3976374	83.35	good
SRR1062213	3'-normal	na	AGATCGGAAGAGCACACGTC	4000000	na	97.8%	3976898	83.45	good
SRR1062214	3'-normal	na	AGATCGGAAGAGCACACGTC	4000000	na	97.7%	3976390	83.32	good
SRR1062215	3'-normal	na	AGATCGGAAGAGCACACGTC	3993526	na	97.6%	3969394	83.32	good
SRR1062216	3'-normal	na	AGATCGGAAGAGCACACGTC	4000000	na	94.8%	3975479	87.73	good
SRR1062217	3'-normal	na	AGATCGGAAGAGCACACGTC	2318708	na	94.7%	2302688	87.61	good
SRR1062218	3'-normal	na	AGATCGGAAGAGCACACGTC	4000000	na	94.7%	3974236	87.75	good
SRR1062219	3'-normal	na	AGATCGGAAGAGCACACGTC	4000000	na	95.5%	3974071	87.87	good
SRR1062220	3'-normal	na	AGATCGGAAGAGCACACGTC	4000000	na	95.2%	3974829	87.75	good
SRR1062221	3'-normal	na	AGATCGGAAGAGCACACGTC	4000000	na	95.0%	3974748	87.77	good
SRR1062222	3'-normal	na	AGATCGGAAGAGCACACGTC	4000000	na	95.2%	3974794	87.82	good
SRR1062223	3'-normal	na	AGATCGGAAGAGCACACGTC	4000000	na	94.8%	3974594	87.79	good
SRR1062224	3'-normal	na	AGATCGGAAGAGCACACGTC	4000000	na	95.3%	3973816	87.8	good
SRR1062225	3'-normal	na	AGATCGGAAGAGCACACGTC	4000000	na	95.2%	3974606	87.77	good
SRR1062226	3'-normal	na	AGATCGGAAGAGCACACGTC	4000000	na	95.9%	3976890	83.84	good
SRR1062227	3'-normal	na	AGATCGGAAGAGCACACGTC	4000000	na	96.1%	3975669	83.61	good
SRR1062228	3'-normal	na	AGATCGGAAGAGCACACGTC	4000000	na	96.0%	3975249	83.55	good
SRR1062229	3'-normal	na	AGATCGGAAGAGCACACGTC	229203	na	94.6%	227353	82.41	good
SRR1062230	3'-normal	na	AGATCGGAAGAGCACACGTC	4000000	na	95.8%	3975213	83.5	good
SRR1062231	3'-normal	na	AGATCGGAAGAGCACACGTC	4000000	na	96.3%	3976474	83.93	good
SRR1062232	3'-normal	na	AGATCGGAAGAGCACACGTC	4000000	na	95.9%	3975012	83.54	good
SRR1062233	3'-normal	na	AGATCGGAAGAGCACACGTC	4000000	na	96.6%	3976949	83.83	good
SRR1062234	3'-normal	na	AGATCGGAAGAGCACACGTC	4000000	na	95.8%	3976041	83.68	good
SRR1062235	3'-normal	na	AGATCGGAAGAGCACACGTC	4000000	na	96.3%	3976255	83.74	good
SRR1062236	3'-normal	na	AGATCGGAAGAGCACACGTC	4000000	na	95.8%	3976238	83.68	good
SRR1062237	3'-normal	na	AGATCGGAAGAGCACACGTC	4000000	na	96.3%	3976603	83.75	good
SRR1062238	3'-normal	na	AGATCGGAAGAGCACACGTC	4000000	na	97.9%	3770294	86.64	good
SRR1062239	3'-normal	na	AGATCGGAAGAGCACACGTC	4000000	na	97.9%	3768768	86.66	good
SRR1062240	3'-normal	na	AGATCGGAAGAGCACACGTC	4000000	na	97.9%	3769229	86.72	good
SRR1062241	3'-normal	na	AGATCGGAAGAGCACACGTC	4000000	na	97.9%	3769034	86.67	good
SRR1062242	3'-normal	na	AGATCGGAAGAGCACACGTC	2510701	na	97.9%	2365843	86.62	good
SRR1062243	3'-normal	na	AGATCGGAAGAGCACACGTC	4000000	na	97.2%	3907090	88.37	good
SRR1062244	3'-normal	na	AGATCGGAAGAGCACACGTC	4000000	na	96.9%	3907627	88.24	good
SRR1062245	3'-normal	na	AGATCGGAAGAGCACACGTC	4000000	na	97.1%	3904373	87.4	good
SRR1062246	3'-normal	na	AGATCGGAAGAGCACACGTC	4000000	na	97.3%	3907010	88.2	good
SRR1062247	3'-normal	na	AGATCGGAAGAGCACACGTC	4000000	na	97.1%	3904790	87.6	good
SRR1062248	3'-normal	na	AGATCGGAAGAGCACACGTC	1321923	na	96.7%	1289039	87.12	good
SRR1062249	3'-normal	na	AGATCGGAAGAGCACACGTC	4000000	na	97.1%	3904026	87.63	good
SRR1062250	3'-normal	na	AGATCGGAAGAGCACACGTC	4000000	na	96.8%	3906265	88.03	good
SRR1062251	3'-normal	na	AGATCGGAAGAGCACACGTC	4000000	na	97.3%	3905725	87.65	good
SRR1062252	3'-normal	na	AGATCGGAAGAGCACACGTC	4000000	na	97.3%	3906314	87.89	good
SRR1062253	3'-normal	na	AGATCGGAAGAGCACACGTC	4000000	na	97.4%	3907760	87.87	good
SRR1062254	3'-normal	na	AGATCGGAAGAGCACACGTC	4000000	na	97.1%	3904958	87.7	good
SRR1062255	3'-normal	na	AGATCGGAAGAGCACACGTC	4000000	na	97.3%	3906260	88.11	good
SRR1062256	3'-normal	na	AGATCGGAAGAGCACACGTC	4000000	na	96.8%	3902749	87.48	good
SRR1062257	3'-normal	na	AGATCGGAAGAGCACACGTC	4000000	na	97.4%	3872661	80.36	good
SRR1062258	3'-normal	na	AGATCGGAAGAGCACACGTC	4000000	na	97.0%	3868999	79.84	good
SRR1062259	3'-normal	na	AGATCGGAAGAGCACACGTC	4000000	na	97.3%	3868675	79.73	good
SRR1062260	3'-normal	na	AGATCGGAAGAGCACACGTC	4000000	na	97.2%	3865736	79.5	good
SRR1062261	3'-normal	na	AGATCGGAAGAGCACACGTC	4000000	na	97.4%	3871980	79.94	good
SRR1062262	3'-normal	na	AGATCGGAAGAGCACACGTC	3769482	na	97.1%	3639790	79.06	good
SRR1062263	3'-normal	na	AGATCGGAAGAGCACACGTC	4000000	na	97.3%	3865444	79.54	good
SRR1062264	3'-normal	na	AGATCGGAAGAGCACACGTC	4000000	na	97.1%	3868814	79.85	good
SRR1062265	3'-normal	na	AGATCGGAAGAGCACACGTC	4000000	na	97.4%	3870045	79.67	good
SRR1062266	3'-normal	na	AGATCGGAAGAGCACACGTC	4000000	na	97.3%	3865952	79.53	good
SRR1062267	3'-normal	na	AGATCGGAAGAGCACACGTC	4000000	na	97.6%	3872744	79.99	good
SRR1062268	3'-normal	na	AGATCGGAAGAGCACACGTC	4000000	na	97.3%	3864964	79.18	good
SRR1062269	3'-normal	na	AGATCGGAAGAGCACACGTC	4000000	na	97.4%	3872562	80.27	good
SRR1062270	3'-normal	na	AGATCGGAAGAGCACACGTC	4000000	na	97.2%	3864783	79.44	good
SRR1062271	3'-normal	na	AGATCGGAAGAGCACACGTC	4000000	na	97.8%	3836300	91	good
SRR1062272	3'-normal	na	AGATCGGAAGAGCACACGTC	2076390	na	97.9%	1991278	90.97	good
SRR1062273	3'-normal	na	AGATCGGAAGAGCACACGTC	4000000	na	96.8%	3785781	91.56	good
SRR1062274	3'-normal	na	AGATCGGAAGAGCACACGTC	4000000	na	96.8%	3784229	91.55	good
SRR1062275	3'-normal	na	AGATCGGAAGAGCACACGTC	678427	na	97.0%	641687	91.54	good
SRR1062276	3'-normal	na	AGATCGGAAGAGCACACGTC	4000000	na	91.7%	3663375	90.98	good
SRR1062277	3'-normal	na	AGATCGGAAGAGCACACGTC	1907869	na	92.0%	1747258	90.97	good
SRR1062278	3'-normal	na	AGATCGGAAGAGCACACGTC	4000000	na	89.2%	3790414	91.15	good
SRR1062279	3'-normal	na	AGATCGGAAGAGCACACGTC	3336505	na	89.4%	3161079	91.18	good
SRR1062280	3'-normal	na	AGATCGGAAGAGCACACGTC	4000000	na	99.0%	3947952	93.06	good
SRR1062281	3'-normal	na	AGATCGGAAGAGCACACGTC	4000000	na	99.0%	3948262	93.05	good
SRR1062282	3'-normal	na	AGATCGGAAGAGCACACGTC	4000000	na	99.0%	3948636	92.83	good
SRR1062283	3'-normal	na	AGATCGGAAGAGCACACGTC	4000000	na	99.0%	3949167	92.74	good
SRR1062284	3'-normal	na	AGATCGGAAGAGCACACGTC	405391	na	98.7%	399940	93	good
SRR1062285	3'-normal	na	AGATCGGAAGAGCACACGTC	4000000	na	98.6%	3961443	93.09	good
SRR1062286	3'-normal	na	AGATCGGAAGAGCACACGTC	4000000	na	98.3%	3959156	92.99	good
SRR1062287	3'-normal	na	AGATCGGAAGAGCACACGTC	4000000	na	98.5%	3960805	92.84	good
SRR1062288	3'-normal	na	AGATCGGAAGAGCACACGTC	4000000	na	98.4%	3959577	93	good
SRR1062289	3'-normal	na	AGATCGGAAGAGCACACGTC	4000000	na	98.3%	3959910	92.58	good
SRR1062290	3'-normal	na	AGATCGGAAGAGCACACGTC	4000000	na	98.4%	3960462	93.01	good
SRR1062291	3'-normal	na	AGATCGGAAGAGCACACGTC	4000000	na	98.2%	3959778	92.45	good
SRR1062292	3'-normal	na	AGATCGGAAGAGCACACGTC	4000000	na	98.5%	3960297	93.07	good
SRR1062293	3'-normal	na	AGATCGGAAGAGCACACGTC	3131415	na	98.1%	3098696	92.48	good
SRR1062294	3'-normal	na	AGATCGGAAGAGCACACGTC	4000000	na	99.0%	3765151	92.79	good
SRR1062295	3'-normal	na	AGATCGGAAGAGCACACGTC	4000000	na	98.8%	3759983	92.53	good
SRR1062296	3'-normal	na	AGATCGGAAGAGCACACGTC	4000000	na	98.9%	3764394	92.69	good
SRR1062297	3'-normal	na	AGATCGGAAGAGCACACGTC	4000000	na	98.7%	3761160	92.59	good
SRR1062298	3'-normal	na	AGATCGGAAGAGCACACGTC	4000000	na	98.9%	3764536	92.42	good
SRR1062299	3'-normal	na	AGATCGGAAGAGCACACGTC	4000000	na	98.7%	3761193	92.51	good
SRR1062300	3'-normal	na	AGATCGGAAGAGCACACGTC	4000000	na	98.8%	3762763	92.39	good
SRR1062301	3'-normal	na	AGATCGGAAGAGCACACGTC	4000000	na	98.8%	3762246	92.57	good
SRR1062302	3'-normal	na	AGATCGGAAGAGCACACGTC	1253003	na	98.4%	1176979	91.81	good
SRR1062303	3'-normal	na	AGATCGGAAGAGCACACGTC	4000000	na	99.2%	3943495	95.24	good
SRR1062304	3'-normal	na	AGATCGGAAGAGCACACGTC	4000000	na	99.0%	3939874	94.98	good
SRR1062305	3'-normal	na	AGATCGGAAGAGCACACGTC	4000000	na	99.2%	3943314	95.11	good
SRR1062306	3'-normal	na	AGATCGGAAGAGCACACGTC	4000000	na	99.1%	3940394	95.03	good
SRR1062307	3'-normal	na	AGATCGGAAGAGCACACGTC	4000000	na	99.1%	3942077	94.83	good
SRR1062308	3'-normal	na	AGATCGGAAGAGCACACGTC	4000000	na	99.0%	3939908	94.95	good
SRR1062309	3'-normal	na	AGATCGGAAGAGCACACGTC	4000000	na	99.1%	3941867	94.76	good
SRR1062310	3'-normal	na	AGATCGGAAGAGCACACGTC	4000000	na	99.1%	3940190	95.01	good
SRR1062311	3'-normal	na	AGATCGGAAGAGCACACGTC	1258901	na	98.7%	1238633	94.15	good
SRR1062312	3'-normal	na	AGATCGGAAGAGCACACGTC	4000000	na	97.5%	3977492	91.58	good
SRR1062313	3'-normal	na	AGATCGGAAGAGCACACGTC	4000000	na	97.4%	3977430	91.51	good
SRR1062314	3'-normal	na	AGATCGGAAGAGCACACGTC	4000000	na	97.2%	3976995	91.5	good
SRR1062315	3'-normal	na	AGATCGGAAGAGCACACGTC	2727752	na	97.4%	2712717	91.51	good
SRR1062316	3'-normal	na	AGATCGGAAGAGCACACGTC	4000000	na	98.4%	3974726	83.89	good
SRR1062317	3'-normal	na	AGATCGGAAGAGCACACGTC	4000000	na	98.3%	3974187	83.83	good
SRR1062318	3'-normal	na	AGATCGGAAGAGCACACGTC	4000000	na	98.2%	3974339	83.79	good
SRR1062319	3'-normal	na	AGATCGGAAGAGCACACGTC	3119962	na	98.2%	3100037	83.79	good
SRR1062320	3'-normal	na	AGATCGGAAGAGCACACGTC	79810	na	98.9%	78100	95.77	good
SRR1062321	3'-normal	na	AGATCGGAAGAGCACACGTC	4000000	na	97.1%	3853148	90.69	good
SRR1062322	3'-normal	na	AGATCGGAAGAGCACACGTC	774325	na	96.6%	747207	90.34	good
SRR1062323	3'-normal	na	AGATCGGAAGAGCACACGTC	4000000	na	96.9%	3855083	90.58	good
SRR1062324	3'-normal	na	AGATCGGAAGAGCACACGTC	4000000	na	97.0%	3854372	90.55	good
SRR1062325	3'-normal	na	AGATCGGAAGAGCACACGTC	4000000	na	97.1%	3852522	90.57	good
SRR1062326	3'-normal	na	AGATCGGAAGAGCACACGTC	4000000	na	96.9%	3854964	90.64	good
SRR1062327	3'-normal	na	AGATCGGAAGAGCACACGTC	4000000	na	96.9%	3856507	90.48	good
SRR1062328	3'-normal	na	AGATCGGAAGAGCACACGTC	4000000	na	97.0%	3853088	90.63	good
SRR1062329	3'-normal	na	AGATCGGAAGAGCACACGTC	4000000	na	97.0%	3855715	90.64	good
SRR1062330	3'-normal	na	AGATCGGAAGAGCACACGTC	4000000	na	97.1%	3854481	90.57	good
SRR1062331	3'-normal	na	AGATCGGAAGAGCACACGTC	4000000	na	96.2%	3811544	91.25	good
SRR1062332	3'-normal	na	AGATCGGAAGAGCACACGTC	1368625	na	95.9%	1307197	90.9	good
SRR1062333	3'-normal	na	AGATCGGAAGAGCACACGTC	4000000	na	96.1%	3815387	91.1	good
SRR1062334	3'-normal	na	AGATCGGAAGAGCACACGTC	4000000	na	96.2%	3814120	91.16	good
SRR1062335	3'-normal	na	AGATCGGAAGAGCACACGTC	4000000	na	96.3%	3812181	91.11	good
SRR1062336	3'-normal	na	AGATCGGAAGAGCACACGTC	4000000	na	96.1%	3816263	91.15	good
SRR1062337	3'-normal	na	AGATCGGAAGAGCACACGTC	4000000	na	96.1%	3814764	91.12	good
SRR1062338	3'-normal	na	AGATCGGAAGAGCACACGTC	4000000	na	96.1%	3813081	91.05	good
SRR1062339	3'-normal	na	AGATCGGAAGAGCACACGTC	4000000	na	96.1%	3815130	91.19	good
SRR1062340	3'-normal	na	AGATCGGAAGAGCACACGTC	4000000	na	96.3%	3811556	91.15	good
SRR1062341	3'-normal	na	AGATCGGAAGAGCACACGTC	4000000	na	90.7%	3715967	90.39	good
SRR1062342	3'-normal	na	AGATCGGAAGAGCACACGTC	4000000	na	90.1%	3724620	90.3	good
SRR1062343	3'-normal	na	AGATCGGAAGAGCACACGTC	4000000	na	89.0%	3737049	90.15	good
SRR1062344	3'-normal	na	AGATCGGAAGAGCACACGTC	4000000	na	90.7%	3710183	90.43	good
SRR1062345	3'-normal	na	AGATCGGAAGAGCACACGTC	4000000	na	90.2%	3721583	90.35	good
SRR1062346	3'-normal	na	AGATCGGAAGAGCACACGTC	4000000	na	89.6%	3724510	90.33	good
SRR1062347	3'-normal	na	AGATCGGAAGAGCACACGTC	4000000	na	90.6%	3715204	90.42	good
SRR1062348	3'-normal	na	AGATCGGAAGAGCACACGTC	4000000	na	89.9%	3728327	90.25	good
SRR1062349	3'-normal	na	AGATCGGAAGAGCACACGTC	1701469	na	88.8%	1590225	90.16	good
SRR1062350	3'-normal	na	AGATCGGAAGAGCACACGTC	4000000	na	90.1%	3726018	90.33	good
SRR1062351	3'-normal	na	AGATCGGAAGAGCACACGTC	4000000	na	89.5%	3731738	90.26	good
SRR1062352	3'-normal	na	AGATCGGAAGAGCACACGTC	4000000	na	90.6%	3712557	90.43	good
SRR1062353	3'-normal	na	AGATCGGAAGAGCACACGTC	4000000	na	90.1%	3724631	90.37	good
SRR1062354	3'-normal	na	AGATCGGAAGAGCACACGTC	4000000	na	90.0%	3723489	90.16	good
SRR1062355	3'-normal	na	AGATCGGAAGAGCACACGTC	4000000	na	90.5%	3719329	90.37	good
SRR1062356	3'-normal	na	AGATCGGAAGAGCACACGTC	4000000	na	89.6%	3729628	90.25	good
SRR1062357	3'-normal	na	AGATCGGAAGAGCACACGTC	4000000	na	90.3%	3719958	90.37	good
SRR1062358	3'-normal	na	AGATCGGAAGAGCACACGTC	4000000	na	94.8%	3792049	87.72	good
SRR1062359	3'-normal	na	AGATCGGAAGAGCACACGTC	4000000	na	95.1%	3794586	87.66	good
SRR1062360	3'-normal	na	AGATCGGAAGAGCACACGTC	4000000	na	94.9%	3796733	87.59	good
SRR1062361	3'-normal	na	AGATCGGAAGAGCACACGTC	4000000	na	94.7%	3798202	87.3	good
SRR1062362	3'-normal	na	AGATCGGAAGAGCACACGTC	4000000	na	94.9%	3796268	87.14	good
SRR1062363	3'-normal	na	AGATCGGAAGAGCACACGTC	4000000	na	95.3%	3790763	87.75	good
SRR1062364	3'-normal	na	AGATCGGAAGAGCACACGTC	4000000	na	95.3%	3792254	87.74	good
SRR1062365	3'-normal	na	AGATCGGAAGAGCACACGTC	4000000	na	95.2%	3793800	87.64	good
SRR1062366	3'-normal	na	AGATCGGAAGAGCACACGTC	4000000	na	94.9%	3796315	87.53	good
SRR1062367	3'-normal	na	AGATCGGAAGAGCACACGTC	4000000	na	94.6%	3798950	87.42	good
SRR1062368	3'-normal	na	AGATCGGAAGAGCACACGTC	4000000	na	94.6%	3799147	87.51	good
SRR1062369	3'-normal	na	AGATCGGAAGAGCACACGTC	4000000	na	95.0%	3792606	87.68	good
SRR1062370	3'-normal	na	AGATCGGAAGAGCACACGTC	4000000	na	94.8%	3791358	87.67	good
SRR1062371	3'-normal	na	AGATCGGAAGAGCACACGTC	4000000	na	94.8%	3793008	87.61	good
SRR1062372	3'-normal	na	AGATCGGAAGAGCACACGTC	4000000	na	95.0%	3794509	87.66	good
SRR1062373	3'-normal	na	AGATCGGAAGAGCACACGTC	4000000	na	94.7%	3798306	87.49	good
SRR1062374	3'-normal	na	AGATCGGAAGAGCACACGTC	4000000	na	94.4%	3801789	87.28	good
SRR1062375	3'-normal	na	AGATCGGAAGAGCACACGTC	4000000	na	93.7%	3807107	86.87	good
SRR1062376	3'-normal	na	AGATCGGAAGAGCACACGTC	4000000	na	95.0%	3789351	87.71	good
SRR1062377	3'-normal	na	AGATCGGAAGAGCACACGTC	4000000	na	95.0%	3789987	87.67	good
SRR1062378	3'-normal	na	AGATCGGAAGAGCACACGTC	4000000	na	95.2%	3792758	87.72	good
SRR1062379	3'-normal	na	AGATCGGAAGAGCACACGTC	4000000	na	95.0%	3794776	87.65	good
SRR1062380	3'-normal	na	AGATCGGAAGAGCACACGTC	4000000	na	95.0%	3793792	87.64	good
SRR1062381	3'-normal	na	AGATCGGAAGAGCACACGTC	4000000	na	94.8%	3797457	87.51	good
SRR1062382	3'-normal	na	AGATCGGAAGAGCACACGTC	4000000	na	94.3%	3803030	87.44	good
SRR1062383	3'-normal	na	AGATCGGAAGAGCACACGTC	4000000	na	95.1%	3792532	87.71	good
SRR1062384	3'-normal	na	AGATCGGAAGAGCACACGTC	4000000	na	95.3%	3791513	87.74	good
SRR1062385	3'-normal	na	AGATCGGAAGAGCACACGTC	4000000	na	95.3%	3792409	87.74	good
SRR1062386	3'-normal	na	AGATCGGAAGAGCACACGTC	4000000	na	95.1%	3795824	87.67	good
SRR1062387	3'-normal	na	AGATCGGAAGAGCACACGTC	4000000	na	94.8%	3797800	87.29	good
SRR1062388	3'-normal	na	AGATCGGAAGAGCACACGTC	4000000	na	94.3%	3802148	87.41	good
SRR1062389	3'-normal	na	AGATCGGAAGAGCACACGTC	1004702	na	95.2%	957751	86.54	good
SRR1062390	3'-normal	na	AGATCGGAAGAGCACACGTC	4000000	na	95.0%	3797687	87.57	good
SRR1062391	3'-normal	na	AGATCGGAAGAGCACACGTC	4000000	na	94.8%	3800831	87.49	good
SRR1062392	3'-normal	na	AGATCGGAAGAGCACACGTC	4000000	na	94.3%	3803103	87.35	good
SRR1062393	3'-normal	na	AGATCGGAAGAGCACACGTC	4000000	na	94.6%	3793969	87.4	good
SRR1062394	3'-normal	na	AGATCGGAAGAGCACACGTC	4000000	na	95.1%	3791637	87.71	good
SRR1062395	3'-normal	na	AGATCGGAAGAGCACACGTC	4000000	na	95.1%	3791051	87.65	good
SRR1062396	3'-normal	na	AGATCGGAAGAGCACACGTC	4000000	na	97.8%	3968018	92.97	good
SRR1062397	3'-normal	na	AGATCGGAAGAGCACACGTC	4000000	na	97.3%	3967197	92.73	good
SRR1062398	3'-normal	na	AGATCGGAAGAGCACACGTC	246773	na	96.8%	244835	92.78	good
SRR1062399	3'-normal	na	AGATCGGAAGAGCACACGTC	4000000	na	98.2%	3964275	92.98	good
SRR1062400	3'-normal	na	AGATCGGAAGAGCACACGTC	4000000	na	98.1%	3964148	92.91	good
SRR1062401	3'-normal	na	AGATCGGAAGAGCACACGTC	4000000	na	98.0%	3963945	92.95	good
SRR1062402	3'-normal	na	AGATCGGAAGAGCACACGTC	4000000	na	97.7%	3963302	92.87	good
SRR1062403	3'-normal	na	AGATCGGAAGAGCACACGTC	4000000	na	97.8%	3963567	92.86	good
SRR1062404	3'-normal	na	AGATCGGAAGAGCACACGTC	4000000	na	98.3%	3964039	92.93	good
SRR1062405	3'-normal	na	AGATCGGAAGAGCACACGTC	4000000	na	98.1%	3964081	92.9	good
SRR1062406	3'-normal	na	AGATCGGAAGAGCACACGTC	2427449	na	97.5%	2405580	92.68	good
SRR1062407	3'-normal	na	AGATCGGAAGAGCACACGTC	4000000	na	97.1%	3967507	92.82	good
SRR1062408	3'-normal	na	AGATCGGAAGAGCACACGTC	4000000	na	98.2%	3964553	92.99	good
SRR1062409	3'-normal	na	AGATCGGAAGAGCACACGTC	4000000	na	98.1%	3964006	92.94	good
SRR1062410	3'-normal	na	AGATCGGAAGAGCACACGTC	4000000	na	98.0%	3963690	92.95	good
SRR1062411	3'-normal	na	AGATCGGAAGAGCACACGTC	4000000	na	97.7%	3963368	92.39	good
SRR1062412	3'-normal	na	AGATCGGAAGAGCACACGTC	4000000	na	97.7%	3963409	92.75	good
SRR1062413	3'-normal	na	AGATCGGAAGAGCACACGTC	4000000	na	98.1%	3963397	92.81	good
SRR1062414	3'-normal	na	AGATCGGAAGAGCACACGTC	4000000	na	98.0%	3963547	92.86	good
SRR1062415	3'-normal	na	AGATCGGAAGAGCACACGTC	2243306	na	97.5%	2222802	92.46	good
SRR1062416	3'-normal	na	AGATCGGAAGAGCACACGTC	4000000	na	98.2%	3964255	92.98	good
SRR1062417	3'-normal	na	AGATCGGAAGAGCACACGTC	4000000	na	97.9%	3964055	92.91	good
SRR1062418	3'-normal	na	AGATCGGAAGAGCACACGTC	4000000	na	97.8%	3967145	92.92	good
SRR1062419	3'-normal	na	AGATCGGAAGAGCACACGTC	4000000	na	98.0%	3964060	92.9	good
SRR1062420	3'-normal	na	AGATCGGAAGAGCACACGTC	4000000	na	97.7%	3963423	92.88	good
SRR1062421	3'-normal	na	AGATCGGAAGAGCACACGTC	4000000	na	97.9%	3962751	92.82	good
SRR1062422	3'-normal	na	AGATCGGAAGAGCACACGTC	4000000	na	98.2%	3963808	92.92	good
SRR1062423	3'-normal	na	AGATCGGAAGAGCACACGTC	4000000	na	98.1%	3963492	92.87	good
SRR1062424	3'-normal	na	AGATCGGAAGAGCACACGTC	2562912	na	97.5%	2539577	92.64	good
SRR1062425	3'-normal	na	AGATCGGAAGAGCACACGTC	4000000	na	98.3%	3964233	92.99	good
SRR1062426	3'-normal	na	AGATCGGAAGAGCACACGTC	4000000	na	98.0%	3964114	92.92	good
SRR1062427	3'-normal	na	AGATCGGAAGAGCACACGTC	4000000	na	97.9%	3963608	92.9	good
SRR1062428	3'-normal	na	AGATCGGAAGAGCACACGTC	4000000	na	97.6%	3963485	92.87	good
SRR1062429	3'-normal	na	AGATCGGAAGAGCACACGTC	4000000	na	97.7%	3966857	92.78	good
SRR1062430	3'-normal	na	AGATCGGAAGAGCACACGTC	4000000	na	97.9%	3963253	92.85	good
SRR1062431	3'-normal	na	AGATCGGAAGAGCACACGTC	4000000	na	98.1%	3963235	92.82	good
SRR1062432	3'-normal	na	AGATCGGAAGAGCACACGTC	4000000	na	97.9%	3963522	92.81	good
SRR1062433	3'-normal	na	AGATCGGAAGAGCACACGTC	2835337	na	97.5%	2809467	92.45	good
SRR1062434	3'-normal	na	AGATCGGAAGAGCACACGTC	4000000	na	98.3%	3963790	92.98	good
SRR1062435	3'-normal	na	AGATCGGAAGAGCACACGTC	4000000	na	98.1%	3963416	92.96	good
SRR1062436	3'-normal	na	AGATCGGAAGAGCACACGTC	4000000	na	97.9%	3962699	92.88	good
SRR1062437	3'-normal	na	AGATCGGAAGAGCACACGTC	4000000	na	97.7%	3962982	92.84	good
SRR1062438	3'-normal	na	AGATCGGAAGAGCACACGTC	4000000	na	97.9%	3962788	92.76	good
SRR1062439	3'-normal	na	AGATCGGAAGAGCACACGTC	4000000	na	98.2%	3963479	92.95	good
SRR1062440	3'-normal	na	AGATCGGAAGAGCACACGTC	4000000	na	97.2%	3966724	92.82	good
SRR1062441	3'-normal	na	AGATCGGAAGAGCACACGTC	4000000	na	98.0%	3962966	92.83	good
SRR1062442	3'-normal	na	AGATCGGAAGAGCACACGTC	2455639	na	97.4%	2432614	92.53	good
SRR1062443	3'-normal	na	AGATCGGAAGAGCACACGTC	4000000	na	98.4%	3964482	92.98	good
SRR1062444	3'-normal	na	AGATCGGAAGAGCACACGTC	4000000	na	97.7%	3963266	92.89	good
SRR1062445	3'-normal	na	AGATCGGAAGAGCACACGTC	4000000	na	97.8%	3963286	92.85	good
SRR1062446	3'-normal	na	AGATCGGAAGAGCACACGTC	4000000	na	97.8%	3964084	92.87	good
SRR1062447	3'-normal	na	AGATCGGAAGAGCACACGTC	4000000	na	97.9%	3963100	92.81	good
SRR1062448	3'-normal	na	AGATCGGAAGAGCACACGTC	4000000	na	97.5%	3962639	92.75	good
SRR1062449	3'-normal	na	AGATCGGAAGAGCACACGTC	4000000	na	97.7%	3963038	92.73	good
SRR1062450	3'-normal	na	AGATCGGAAGAGCACACGTC	2904639	na	97.5%	2877544	92.69	good
SRR1062451	3'-normal	na	AGATCGGAAGAGCACACGTC	4000000	na	97.8%	3967644	92.93	good
SRR1062452	3'-normal	na	AGATCGGAAGAGCACACGTC	4000000	na	97.0%	3967440	92.74	good
SRR1062453	3'-normal	na	AGATCGGAAGAGCACACGTC	4000000	na	97.8%	3966672	92.89	good
SRR1062454	3'-normal	na	AGATCGGAAGAGCACACGTC	4000000	na	97.6%	3967603	92.85	good
SRR1062455	3'-normal	na	AGATCGGAAGAGCACACGTC	4000000	na	98.6%	3799687	92.65	good
SRR1062456	3'-normal	na	AGATCGGAAGAGCACACGTC	661530	na	97.9%	630647	92.16	good
SRR1062457	3'-normal	na	AGATCGGAAGAGCACACGTC	3242991	na	98.0%	3078899	92.21	good
SRR1062458	3'-normal	na	AGATCGGAAGAGCACACGTC	4000000	na	98.9%	3791435	92.73	good
SRR1062459	3'-normal	na	AGATCGGAAGAGCACACGTC	4000000	na	98.5%	3794211	92.5	good
SRR1062460	3'-normal	na	AGATCGGAAGAGCACACGTC	4000000	na	98.5%	3792853	92.51	good
SRR1062461	3'-normal	na	AGATCGGAAGAGCACACGTC	4000000	na	98.9%	3791982	92.62	good
SRR1062462	3'-normal	na	AGATCGGAAGAGCACACGTC	4000000	na	98.3%	3794459	92.44	good
SRR1062463	3'-normal	na	AGATCGGAAGAGCACACGTC	4000000	na	98.9%	3791025	92.72	good
SRR1062464	3'-normal	na	AGATCGGAAGAGCACACGTC	4000000	na	98.3%	3791384	92.45	good
SRR1062465	3'-normal	na	AGATCGGAAGAGCACACGTC	4000000	na	98.6%	3793170	92.6	good
SRR1062466	3'-normal	na	AGATCGGAAGAGCACACGTC	4000000	na	98.7%	3792203	92.52	good
SRR1062467	3'-normal	na	AGATCGGAAGAGCACACGTC	4000000	na	98.2%	3802351	92.49	good
SRR1062468	3'-normal	na	AGATCGGAAGAGCACACGTC	4000000	na	98.2%	3794970	92.36	good
SRR1062469	3'-normal	na	AGATCGGAAGAGCACACGTC	4000000	na	99.0%	3789549	92.69	good
SRR1062470	3'-normal	na	AGATCGGAAGAGCACACGTC	4000000	na	98.4%	3793446	92.36	good
SRR1062471	3'-normal	na	AGATCGGAAGAGCACACGTC	4000000	na	98.8%	3791840	92.61	good
SRR1062472	3'-normal	na	AGATCGGAAGAGCACACGTC	4000000	na	98.7%	3792246	92.39	good
SRR1062473	3'-normal	na	AGATCGGAAGAGCACACGTC	2591066	na	98.0%	2459283	92.23	good
SRR1062474	3'-normal	na	AGATCGGAAGAGCACACGTC	4000000	na	99.0%	3792696	92.73	good
SRR1062475	3'-normal	na	AGATCGGAAGAGCACACGTC	4000000	na	98.5%	3794400	92.51	good
SRR1062476	3'-normal	na	AGATCGGAAGAGCACACGTC	4000000	na	98.5%	3796549	92.54	good
SRR1062477	3'-normal	na	AGATCGGAAGAGCACACGTC	4000000	na	98.9%	3791843	92.63	good
SRR1062478	3'-normal	na	AGATCGGAAGAGCACACGTC	4000000	na	98.4%	3799529	92.38	good
SRR1062479	3'-normal	na	AGATCGGAAGAGCACACGTC	4000000	na	98.3%	3796908	92.43	good
SRR1062480	3'-normal	na	AGATCGGAAGAGCACACGTC	4000000	na	98.9%	3792400	92.7	good
SRR1062481	3'-normal	na	AGATCGGAAGAGCACACGTC	4000000	na	98.2%	3793923	92.39	good
SRR1062482	3'-normal	na	AGATCGGAAGAGCACACGTC	4000000	na	98.7%	3791559	91.83	good
SRR1062483	3'-normal	na	AGATCGGAAGAGCACACGTC	4000000	na	98.6%	3793062	92.5	good
SRR1062484	3'-normal	na	AGATCGGAAGAGCACACGTC	4000000	na	98.2%	3794287	92.12	good
SRR1062485	3'-normal	na	AGATCGGAAGAGCACACGTC	4000000	na	98.8%	3788967	92.59	good
SRR1062486	3'-normal	na	AGATCGGAAGAGCACACGTC	4000000	na	98.3%	3793040	92.4	good
SRR1062487	3'-normal	na	AGATCGGAAGAGCACACGTC	4000000	na	98.9%	3790282	92.56	good
SRR1062488	3'-normal	na	AGATCGGAAGAGCACACGTC	4000000	na	98.6%	3792361	92.24	good
SRR1062489	3'-normal	na	AGATCGGAAGAGCACACGTC	4000000	na	98.6%	3799445	92.59	good
SRR1062490	3'-normal	na	AGATCGGAAGAGCACACGTC	2168126	na	98.0%	2058109	92.1	good
SRR1062491	3'-normal	na	AGATCGGAAGAGCACACGTC	4000000	na	99.0%	3792012	92.71	good
SRR1062492	3'-normal	na	AGATCGGAAGAGCACACGTC	4000000	na	98.6%	3795360	92.51	good
SRR1062493	3'-normal	na	AGATCGGAAGAGCACACGTC	4000000	na	98.5%	3794614	92.52	good
SRR1062494	3'-normal	na	AGATCGGAAGAGCACACGTC	4000000	na	98.6%	3793782	92.56	good
SRR1062495	3'-normal	na	AGATCGGAAGAGCACACGTC	4000000	na	98.4%	3796062	92.41	good
SRR1062496	3'-normal	na	AGATCGGAAGAGCACACGTC	4000000	na	98.9%	3794937	92.7	good
SRR1062497	3'-normal	na	AGATCGGAAGAGCACACGTC	4000000	na	98.2%	3796807	92.38	good
SRR1062498	3'-normal	na	AGATCGGAAGAGCACACGTC	4000000	na	98.6%	3794843	92.55	good
SRR1062499	3'-normal	na	AGATCGGAAGAGCACACGTC	4000000	na	98.7%	3792876	92.5	good
SRR1062500	3'-normal	na	AGATCGGAAGAGCACACGTC	4000000	na	98.2%	3800445	92.51	good
SRR1062501	3'-normal	na	AGATCGGAAGAGCACACGTC	4000000	na	98.2%	3796105	92.29	good
SRR1062502	3'-normal	na	AGATCGGAAGAGCACACGTC	4000000	na	98.9%	3790345	92.66	good
SRR1062503	3'-normal	na	AGATCGGAAGAGCACACGTC	4000000	na	98.4%	3792665	92.35	good
SRR1062504	3'-normal	na	AGATCGGAAGAGCACACGTC	4000000	na	98.8%	3793553	92.55	good
SRR1062505	3'-normal	na	AGATCGGAAGAGCACACGTC	4000000	na	98.6%	3795121	92.4	good
SRR1062506	3'-normal	na	AGATCGGAAGAGCACACGTC	2610674	na	98.0%	2479508	92.12	good
SRR1062507	3'-normal	na	AGATCGGAAGAGCACACGTC	4000000	na	99.0%	3791210	92.74	good
SRR1062508	3'-normal	na	AGATCGGAAGAGCACACGTC	4000000	na	98.6%	3792367	92.46	good
SRR1062509	3'-normal	na	AGATCGGAAGAGCACACGTC	4000000	na	98.5%	3795313	92.51	good
SRR1062510	3'-normal	na	AGATCGGAAGAGCACACGTC	4000000	na	98.8%	3794105	92.6	good
SRR1062511	3'-normal	na	AGATCGGAAGAGCACACGTC	4000000	na	98.1%	3803408	92.37	good
SRR1062512	3'-normal	na	AGATCGGAAGAGCACACGTC	4000000	na	98.2%	3797765	92.37	good
SRR1062513	3'-normal	na	AGATCGGAAGAGCACACGTC	4000000	na	98.9%	3791812	92.69	good
SRR1062514	3'-normal	na	AGATCGGAAGAGCACACGTC	4000000	na	98.2%	3793824	92.45	good
SRR1062515	3'-normal	na	AGATCGGAAGAGCACACGTC	4000000	na	98.5%	3792178	92.55	good
SRR1062516	3'-normal	na	AGATCGGAAGAGCACACGTC	4000000	na	98.7%	3791358	92.52	good
SRR1062517	3'-normal	na	AGATCGGAAGAGCACACGTC	4000000	na	98.2%	3795381	92.14	good
SRR1062518	3'-normal	na	AGATCGGAAGAGCACACGTC	4000000	na	98.9%	3790723	92.64	good
SRR1062519	3'-normal	na	AGATCGGAAGAGCACACGTC	4000000	na	98.4%	3792737	92.39	good
SRR1062520	3'-normal	na	AGATCGGAAGAGCACACGTC	4000000	na	98.7%	3792831	92.41	good
SRR1062521	3'-normal	na	AGATCGGAAGAGCACACGTC	4000000	na	98.7%	3792765	92.38	good
SRR1062522	3'-normal	na	AGATCGGAAGAGCACACGTC	4000000	na	98.5%	3798682	92.58	good
SRR1062523	3'-normal	na	AGATCGGAAGAGCACACGTC	3190777	na	98.0%	3028841	91.9	good
SRR1062524	3'-normal	na	AGATCGGAAGAGCACACGTC	4000000	na	99.0%	3789258	92.74	good
SRR1062525	3'-normal	na	AGATCGGAAGAGCACACGTC	4000000	na	98.6%	3791342	92.48	good
SRR1062526	3'-normal	na	AGATCGGAAGAGCACACGTC	4000000	na	98.6%	3789144	92.55	good
SRR1062527	3'-normal	na	AGATCGGAAGAGCACACGTC	4000000	na	98.8%	3789909	92.64	good
SRR1062528	3'-normal	na	AGATCGGAAGAGCACACGTC	4000000	na	98.4%	3790421	92.36	good
SRR1062529	3'-normal	na	AGATCGGAAGAGCACACGTC	4000000	na	98.8%	3792141	92.64	good
SRR1062530	3'-normal	na	AGATCGGAAGAGCACACGTC	4000000	na	98.2%	3793095	92.42	good
SRR1062531	3'-normal	na	AGATCGGAAGAGCACACGTC	4000000	na	98.6%	3790869	92.51	good
SRR1062532	3'-normal	na	AGATCGGAAGAGCACACGTC	4000000	na	98.7%	3790459	92.45	good
SRR1062533	3'-normal	na	AGATCGGAAGAGCACACGTC	4000000	na	98.3%	3800062	92.46	good
SRR1062534	3'-normal	na	AGATCGGAAGAGCACACGTC	4000000	na	98.3%	3791563	92.2	good
SRR1062535	3'-normal	na	AGATCGGAAGAGCACACGTC	4000000	na	98.9%	3788439	92.69	good
SRR1062536	3'-normal	na	AGATCGGAAGAGCACACGTC	4000000	na	98.4%	3789974	92.38	good
SRR1062537	3'-normal	na	AGATCGGAAGAGCACACGTC	4000000	na	98.8%	3790450	92.52	good
SRR1062538	3'-normal	na	AGATCGGAAGAGCACACGTC	4000000	na	98.6%	3791344	92.29	good
SRR1062539	3'-normal	na	AGATCGGAAGAGCACACGTC	2600633	na	98.0%	2467375	92.08	good
SRR1062540	3'-normal	na	AGATCGGAAGAGCACACGTC	4000000	na	99.1%	3790159	92.74	good
SRR1062541	3'-normal	na	AGATCGGAAGAGCACACGTC	4000000	na	98.7%	3791996	92.5	good
SRR1062542	3'-normal	na	AGATCGGAAGAGCACACGTC	4000000	na	98.3%	3790975	92.52	good
SRR1062543	3'-normal	na	AGATCGGAAGAGCACACGTC	4000000	na	98.6%	3792777	92.58	good
SRR1062544	3'-normal	na	AGATCGGAAGAGCACACGTC	4000000	na	98.4%	3800819	92.47	good
SRR1062545	3'-normal	na	AGATCGGAAGAGCACACGTC	4000000	na	98.1%	3794088	92.28	good
SRR1062546	3'-normal	na	AGATCGGAAGAGCACACGTC	4000000	na	98.9%	3792271	92.7	good
SRR1062547	3'-normal	na	AGATCGGAAGAGCACACGTC	4000000	na	98.5%	3794196	92.51	good
SRR1062548	3'-normal	na	AGATCGGAAGAGCACACGTC	4000000	na	98.6%	3791708	92.48	good
SRR1062549	3'-normal	na	AGATCGGAAGAGCACACGTC	4000000	na	98.8%	3790387	92.57	good
SRR1062550	3'-normal	na	AGATCGGAAGAGCACACGTC	4000000	na	98.1%	3793483	92.12	good
SRR1062551	3'-normal	na	AGATCGGAAGAGCACACGTC	4000000	na	98.5%	3789601	92.6	good
SRR1062552	3'-normal	na	AGATCGGAAGAGCACACGTC	4000000	na	98.0%	3793061	92.26	good
SRR1062553	3'-normal	na	AGATCGGAAGAGCACACGTC	4000000	na	98.5%	3792894	92.43	good
SRR1062554	3'-normal	na	AGATCGGAAGAGCACACGTC	4000000	na	98.7%	3792200	92.45	good
SRR1062555	3'-normal	na	AGATCGGAAGAGCACACGTC	4000000	na	99.4%	3955682	95.15	good
SRR1062556	3'-normal	na	AGATCGGAAGAGCACACGTC	4000000	na	99.3%	3955349	95.08	good
SRR1062557	3'-normal	na	AGATCGGAAGAGCACACGTC	4000000	na	99.2%	3953662	95	good
SRR1062558	3'-normal	na	AGATCGGAAGAGCACACGTC	4000000	na	99.0%	3954091	94.96	good
SRR1062559	3'-normal	na	AGATCGGAAGAGCACACGTC	4000000	na	99.2%	3954545	95.04	good
SRR1062560	3'-normal	na	AGATCGGAAGAGCACACGTC	2906365	na	98.7%	2871440	94.71	good
SRR1062561	3'-normal	na	AGATCGGAAGAGCACACGTC	4000000	na	99.4%	3955688	95.17	good
SRR1062562	3'-normal	na	AGATCGGAAGAGCACACGTC	4000000	na	99.0%	3953376	94.96	good
SRR1062563	3'-normal	na	AGATCGGAAGAGCACACGTC	4000000	na	99.2%	3955618	95.06	good
SRR1062564	3'-normal	na	AGATCGGAAGAGCACACGTC	4000000	na	99.2%	3954159	95.06	good
SRR1062565	3'-normal	na	AGATCGGAAGAGCACACGTC	4000000	na	99.0%	3954435	95	good
SRR1062566	3'-normal	na	AGATCGGAAGAGCACACGTC	4000000	na	99.0%	3953369	94.96	good
SRR1062567	3'-normal	na	AGATCGGAAGAGCACACGTC	4000000	na	99.2%	3954832	95.09	good
SRR1062568	3'-normal	na	AGATCGGAAGAGCACACGTC	4000000	na	98.8%	3952893	94.36	good
SRR1062569	3'-normal	na	AGATCGGAAGAGCACACGTC	4000000	na	99.3%	3954165	94.89	good
SRR1062570	3'-normal	na	AGATCGGAAGAGCACACGTC	4000000	na	98.8%	3951909	94.68	good
SRR1062571	3'-normal	na	AGATCGGAAGAGCACACGTC	4000000	na	99.3%	3954948	94.93	good
SRR1062572	3'-normal	na	AGATCGGAAGAGCACACGTC	4000000	na	99.0%	3953060	94.99	good
SRR1062573	3'-normal	na	AGATCGGAAGAGCACACGTC	4000000	na	99.2%	3954179	94.98	good
SRR1062574	3'-normal	na	AGATCGGAAGAGCACACGTC	4000000	na	99.2%	3953520	94.83	good
SRR1062575	3'-normal	na	AGATCGGAAGAGCACACGTC	2345388	na	98.6%	2316748	94.62	good
SRR1062576	3'-normal	na	AGATCGGAAGAGCACACGTC	4000000	na	99.4%	3955589	95.18	good
SRR1062577	3'-normal	na	AGATCGGAAGAGCACACGTC	4000000	na	99.2%	3955403	95.07	good
SRR1062578	3'-normal	na	AGATCGGAAGAGCACACGTC	4000000	na	99.0%	3953293	94.99	good
SRR1062579	3'-normal	na	AGATCGGAAGAGCACACGTC	4000000	na	99.1%	3954246	95.08	good
SRR1062580	3'-normal	na	AGATCGGAAGAGCACACGTC	4000000	na	99.1%	3953537	95	good
SRR1062581	3'-normal	na	AGATCGGAAGAGCACACGTC	4000000	na	99.0%	3953796	95.01	good
SRR1062582	3'-normal	na	AGATCGGAAGAGCACACGTC	4000000	na	99.2%	3954906	95.07	good
SRR1062583	3'-normal	na	AGATCGGAAGAGCACACGTC	4000000	na	98.7%	3952794	94.88	good
SRR1062584	3'-normal	na	AGATCGGAAGAGCACACGTC	4000000	na	99.4%	3954960	95.13	good
SRR1062585	3'-normal	na	AGATCGGAAGAGCACACGTC	4000000	na	98.9%	3952285	94.85	good
SRR1062586	3'-normal	na	AGATCGGAAGAGCACACGTC	4000000	na	99.1%	3954880	95.07	good
SRR1062587	3'-normal	na	AGATCGGAAGAGCACACGTC	4000000	na	99.2%	3953211	95.04	good
SRR1062588	3'-normal	na	AGATCGGAAGAGCACACGTC	4000000	na	99.2%	3954372	95.06	good
SRR1062589	3'-normal	na	AGATCGGAAGAGCACACGTC	4000000	na	99.0%	3953705	94.93	good
SRR1062590	3'-normal	na	AGATCGGAAGAGCACACGTC	4000000	na	99.2%	3954451	94.99	good
SRR1062591	3'-normal	na	AGATCGGAAGAGCACACGTC	3244521	na	98.7%	3205093	94.72	good
SRR1062592	3'-normal	na	AGATCGGAAGAGCACACGTC	4000000	na	99.4%	3955862	95.16	good
SRR1062593	3'-normal	na	AGATCGGAAGAGCACACGTC	4000000	na	99.0%	3953161	94.97	good
SRR1062594	3'-normal	na	AGATCGGAAGAGCACACGTC	4000000	na	99.2%	3954951	95.06	good
SRR1062595	3'-normal	na	AGATCGGAAGAGCACACGTC	4000000	na	99.2%	3954153	95.04	good
SRR1062596	3'-normal	na	AGATCGGAAGAGCACACGTC	4000000	na	98.9%	3953502	94.97	good
SRR1062597	3'-normal	na	AGATCGGAAGAGCACACGTC	4000000	na	99.2%	3954750	95.06	good
SRR1062598	3'-normal	na	AGATCGGAAGAGCACACGTC	4000000	na	98.6%	3952283	94.89	good
SRR1062599	3'-normal	na	AGATCGGAAGAGCACACGTC	4000000	na	99.0%	3954486	95.01	good
SRR1062600	3'-normal	na	AGATCGGAAGAGCACACGTC	4000000	na	99.3%	3954432	95.14	good
SRR1062601	3'-normal	na	AGATCGGAAGAGCACACGTC	4000000	na	98.9%	3952594	94.83	good
SRR1062602	3'-normal	na	AGATCGGAAGAGCACACGTC	4000000	na	99.2%	3954675	94.95	good
SRR1062603	3'-normal	na	AGATCGGAAGAGCACACGTC	4000000	na	99.1%	3952442	94.98	good
SRR1062604	3'-normal	na	AGATCGGAAGAGCACACGTC	4000000	na	99.0%	3953032	94.88	good
SRR1062605	3'-normal	na	AGATCGGAAGAGCACACGTC	4000000	na	99.2%	3954541	94.99	good
SRR1062606	3'-normal	na	AGATCGGAAGAGCACACGTC	3118089	na	98.6%	3080268	94.42	good
SRR1062607	3'-normal	na	AGATCGGAAGAGCACACGTC	4000000	na	99.4%	3955337	95.17	good
SRR1062608	3'-normal	na	AGATCGGAAGAGCACACGTC	4000000	na	99.0%	3952945	94.99	good
SRR1062609	3'-normal	na	AGATCGGAAGAGCACACGTC	4000000	na	99.2%	3954209	95.08	good
SRR1062610	3'-normal	na	AGATCGGAAGAGCACACGTC	4000000	na	99.3%	3954925	95.12	good
SRR1062611	3'-normal	na	AGATCGGAAGAGCACACGTC	4000000	na	99.2%	3953445	95.05	good
SRR1062612	3'-normal	na	AGATCGGAAGAGCACACGTC	4000000	na	98.9%	3952056	94.95	good
SRR1062613	3'-normal	na	AGATCGGAAGAGCACACGTC	4000000	na	99.2%	3954200	95.08	good
SRR1062614	3'-normal	na	AGATCGGAAGAGCACACGTC	4000000	na	98.7%	3952083	94.84	good
SRR1062615	3'-normal	na	AGATCGGAAGAGCACACGTC	4000000	na	99.3%	3955250	95.13	good
SRR1062616	3'-normal	na	AGATCGGAAGAGCACACGTC	4000000	na	98.9%	3951418	94.7	good
SRR1062617	3'-normal	na	AGATCGGAAGAGCACACGTC	4000000	na	99.3%	3954947	95.1	good
SRR1062618	3'-normal	na	AGATCGGAAGAGCACACGTC	4000000	na	99.1%	3952700	95	good
SRR1062619	3'-normal	na	AGATCGGAAGAGCACACGTC	4000000	na	99.0%	3953291	94.92	good
SRR1062620	3'-normal	na	AGATCGGAAGAGCACACGTC	4000000	na	99.2%	3953494	94.94	good
SRR1062621	3'-normal	na	AGATCGGAAGAGCACACGTC	4000000	na	98.7%	3952558	94.91	good
SRR1062622	3'-normal	na	AGATCGGAAGAGCACACGTC	2804538	na	98.6%	2770198	94.51	good
SRR1062623	3'-normal	na	AGATCGGAAGAGCACACGTC	4000000	na	99.4%	3956042	95.2	good
SRR1062624	3'-normal	na	AGATCGGAAGAGCACACGTC	4000000	na	99.1%	3953641	95.02	good
SRR1062625	3'-normal	na	AGATCGGAAGAGCACACGTC	4000000	na	98.9%	3953510	95.07	good
SRR1062626	3'-normal	na	AGATCGGAAGAGCACACGTC	4000000	na	99.1%	3953237	95.05	good
SRR1062627	3'-normal	na	AGATCGGAAGAGCACACGTC	4000000	na	98.8%	3952553	94.86	good
SRR1062628	3'-normal	na	AGATCGGAAGAGCACACGTC	4000000	na	99.2%	3955047	95.11	good
SRR1062629	3'-normal	na	AGATCGGAAGAGCACACGTC	4000000	na	98.8%	3953076	94.85	good
SRR1062630	3'-normal	na	AGATCGGAAGAGCACACGTC	4000000	na	99.3%	3955285	95.14	good
SRR1062631	3'-normal	na	AGATCGGAAGAGCACACGTC	4000000	na	99.0%	3952899	94.84	good
SRR1062632	3'-normal	na	AGATCGGAAGAGCACACGTC	4000000	na	99.3%	3955188	95.13	good
SRR1062633	3'-normal	na	AGATCGGAAGAGCACACGTC	4000000	na	98.9%	3953311	94.91	good
SRR1062634	3'-normal	na	AGATCGGAAGAGCACACGTC	4000000	na	98.9%	3951976	94.98	good
SRR1062635	3'-normal	na	AGATCGGAAGAGCACACGTC	4000000	na	98.8%	3951550	94.8	good
SRR1062636	3'-normal	na	AGATCGGAAGAGCACACGTC	4000000	na	99.2%	3953856	95.07	good
SRR1062637	3'-normal	na	AGATCGGAAGAGCACACGTC	3562224	na	98.7%	3519140	94.7	good
SRR1062638	3'-normal	na	AGATCGGAAGAGCACACGTC	4000000	na	98.8%	3952277	94.85	good
SRR1062639	3'-normal	na	AGATCGGAAGAGCACACGTC	4000000	na	97.3%	3947054	94.66	good
SRR1062640	3'-normal	na	AGATCGGAAGAGCACACGTC	2387493	na	96.1%	2355215	94.3	good
SRR1062641	3'-normal	na	AGATCGGAAGAGCACACGTC	1936439	na	96.2%	1908517	94.24	good
SRR1062642	3'-normal	na	AGATCGGAAGAGCACACGTC	4000000	na	98.2%	3944779	94.82	good
SRR1062643	3'-normal	na	AGATCGGAAGAGCACACGTC	4000000	na	97.3%	3943005	94.55	good
SRR1062644	3'-normal	na	AGATCGGAAGAGCACACGTC	4000000	na	97.4%	3943705	94.59	good
SRR1062645	3'-normal	na	AGATCGGAAGAGCACACGTC	4000000	na	98.0%	3944341	94.72	good
SRR1062646	3'-normal	na	AGATCGGAAGAGCACACGTC	4000000	na	97.0%	3943916	94.49	good
SRR1062647	3'-normal	na	AGATCGGAAGAGCACACGTC	4000000	na	98.1%	3944278	94.79	good
SRR1062648	3'-normal	na	AGATCGGAAGAGCACACGTC	4000000	na	96.8%	3942216	94.46	good
SRR1062649	3'-normal	na	AGATCGGAAGAGCACACGTC	4000000	na	97.8%	3944233	94.69	good
SRR1062650	3'-normal	na	AGATCGGAAGAGCACACGTC	4000000	na	97.5%	3943375	94.57	good
SRR1062651	3'-normal	na	AGATCGGAAGAGCACACGTC	4000000	na	96.5%	3946836	94.48	good
SRR1062652	3'-normal	na	AGATCGGAAGAGCACACGTC	4000000	na	97.0%	3942987	94.47	good
SRR1062653	3'-normal	na	AGATCGGAAGAGCACACGTC	4000000	na	98.2%	3943988	94.72	good
SRR1062654	3'-normal	na	AGATCGGAAGAGCACACGTC	4000000	na	97.0%	3942941	94.37	good
SRR1062655	3'-normal	na	AGATCGGAAGAGCACACGTC	4000000	na	98.2%	3944175	94.79	good
SRR1062656	3'-normal	na	AGATCGGAAGAGCACACGTC	4000000	na	97.4%	3943287	94.43	good
SRR1062657	3'-normal	na	AGATCGGAAGAGCACACGTC	1740358	na	96.3%	1715276	94.22	good
SRR1062658	3'-normal	na	AGATCGGAAGAGCACACGTC	4000000	na	98.3%	3944978	94.82	good
SRR1062659	3'-normal	na	AGATCGGAAGAGCACACGTC	4000000	na	97.4%	3944121	94.56	good
SRR1062660	3'-normal	na	AGATCGGAAGAGCACACGTC	4000000	na	97.5%	3944726	94.64	good
SRR1062661	3'-normal	na	AGATCGGAAGAGCACACGTC	4000000	na	98.0%	3943928	94.69	good
SRR1062662	3'-normal	na	AGATCGGAAGAGCACACGTC	4000000	na	97.0%	3946264	94.55	good
SRR1062663	3'-normal	na	AGATCGGAAGAGCACACGTC	4000000	na	97.1%	3944371	94.51	good
SRR1062664	3'-normal	na	AGATCGGAAGAGCACACGTC	4000000	na	98.1%	3944398	94.75	good
SRR1062665	3'-normal	na	AGATCGGAAGAGCACACGTC	4000000	na	96.7%	3942604	94.44	good
SRR1062666	3'-normal	na	AGATCGGAAGAGCACACGTC	4000000	na	97.9%	3943930	93.99	good
SRR1062667	3'-normal	na	AGATCGGAAGAGCACACGTC	4000000	na	97.4%	3943555	94.52	good
SRR1062668	3'-normal	na	AGATCGGAAGAGCACACGTC	4000000	na	97.0%	3942736	94.24	good
SRR1062669	3'-normal	na	AGATCGGAAGAGCACACGTC	4000000	na	97.9%	3943468	94.61	good
SRR1062670	3'-normal	na	AGATCGGAAGAGCACACGTC	4000000	na	96.9%	3941893	94.36	good
SRR1062671	3'-normal	na	AGATCGGAAGAGCACACGTC	4000000	na	98.2%	3944502	94.8	good
SRR1062672	3'-normal	na	AGATCGGAAGAGCACACGTC	4000000	na	97.2%	3943398	94.27	good
SRR1062673	3'-normal	na	AGATCGGAAGAGCACACGTC	4000000	na	97.3%	3946206	94.56	good
SRR1062674	3'-normal	na	AGATCGGAAGAGCACACGTC	1289388	na	96.6%	1270559	94.04	good
SRR1062675	3'-normal	na	AGATCGGAAGAGCACACGTC	4000000	na	98.3%	3944826	94.82	good
SRR1062676	3'-normal	na	AGATCGGAAGAGCACACGTC	4000000	na	97.5%	3944397	94.56	good
SRR1062677	3'-normal	na	AGATCGGAAGAGCACACGTC	4000000	na	97.5%	3944385	94.62	good
SRR1062678	3'-normal	na	AGATCGGAAGAGCACACGTC	4000000	na	97.6%	3943798	94.62	good
SRR1062679	3'-normal	na	AGATCGGAAGAGCACACGTC	4000000	na	97.2%	3943860	94.53	good
SRR1062680	3'-normal	na	AGATCGGAAGAGCACACGTC	4000000	na	98.0%	3944657	94.74	good
SRR1062681	3'-normal	na	AGATCGGAAGAGCACACGTC	4000000	na	96.6%	3943004	94.4	good
SRR1062682	3'-normal	na	AGATCGGAAGAGCACACGTC	4000000	na	97.9%	3943903	94.72	good
SRR1062683	3'-normal	na	AGATCGGAAGAGCACACGTC	4000000	na	97.5%	3943177	94.49	good
SRR1062684	3'-normal	na	AGATCGGAAGAGCACACGTC	4000000	na	96.5%	3945608	94.45	good
SRR1062685	3'-normal	na	AGATCGGAAGAGCACACGTC	4000000	na	97.0%	3943205	94.46	good
SRR1062686	3'-normal	na	AGATCGGAAGAGCACACGTC	4000000	na	98.0%	3943552	94.68	good
SRR1062687	3'-normal	na	AGATCGGAAGAGCACACGTC	4000000	na	97.0%	3942128	94.38	good
SRR1062688	3'-normal	na	AGATCGGAAGAGCACACGTC	4000000	na	98.3%	3944311	94.79	good
SRR1062689	3'-normal	na	AGATCGGAAGAGCACACGTC	4000000	na	97.2%	3942578	94.36	good
SRR1062690	3'-normal	na	AGATCGGAAGAGCACACGTC	1543230	na	96.4%	1520989	94.15	good
SRR1062691	3'-normal	na	AGATCGGAAGAGCACACGTC	4000000	na	98.3%	3944842	94.81	good
SRR1062692	3'-normal	na	AGATCGGAAGAGCACACGTC	4000000	na	97.4%	3943412	94.57	good
SRR1062693	3'-normal	na	AGATCGGAAGAGCACACGTC	4000000	na	97.5%	3944489	94.64	good
SRR1062694	3'-normal	na	AGATCGGAAGAGCACACGTC	4000000	na	97.8%	3943873	94.64	good
SRR1062695	3'-normal	na	AGATCGGAAGAGCACACGTC	4000000	na	97.0%	3946232	94.53	good
SRR1062696	3'-normal	na	AGATCGGAAGAGCACACGTC	4000000	na	96.9%	3943855	94.44	good
SRR1062697	3'-normal	na	AGATCGGAAGAGCACACGTC	4000000	na	98.0%	3944247	94.78	good
SRR1062698	3'-normal	na	AGATCGGAAGAGCACACGTC	4000000	na	96.7%	3942837	94.46	good
SRR1062699	3'-normal	na	AGATCGGAAGAGCACACGTC	4000000	na	97.7%	3943678	94.67	good
SRR1062700	3'-normal	na	AGATCGGAAGAGCACACGTC	4000000	na	97.7%	3942563	94.56	good
SRR1062701	3'-normal	na	AGATCGGAAGAGCACACGTC	4000000	na	97.0%	3943068	94.3	good
SRR1062702	3'-normal	na	AGATCGGAAGAGCACACGTC	4000000	na	98.0%	3943132	94.73	good
SRR1062703	3'-normal	na	AGATCGGAAGAGCACACGTC	4000000	na	96.9%	3942392	94.4	good
SRR1062704	3'-normal	na	AGATCGGAAGAGCACACGTC	4000000	na	98.1%	3943789	94.64	good
SRR1062705	3'-normal	na	AGATCGGAAGAGCACACGTC	4000000	na	97.5%	3942437	94.37	good
SRR1062706	3'-normal	na	AGATCGGAAGAGCACACGTC	4000000	na	96.6%	3946621	94.5	good
SRR1062707	3'-normal	na	AGATCGGAAGAGCACACGTC	2258483	na	96.3%	2225425	93.88	good
SRR1062708	3'-normal	na	AGATCGGAAGAGCACACGTC	4000000	na	98.3%	3944761	94.84	good
SRR1062709	3'-normal	na	AGATCGGAAGAGCACACGTC	4000000	na	97.5%	3943256	94.59	good
SRR1062710	3'-normal	na	AGATCGGAAGAGCACACGTC	4000000	na	97.6%	3943901	94.65	good
SRR1062711	3'-normal	na	AGATCGGAAGAGCACACGTC	4000000	na	97.9%	3943247	94.72	good
SRR1062712	3'-normal	na	AGATCGGAAGAGCACACGTC	4000000	na	97.2%	3942438	94.46	good
SRR1062713	3'-normal	na	AGATCGGAAGAGCACACGTC	4000000	na	97.9%	3943411	94.74	good
SRR1062714	3'-normal	na	AGATCGGAAGAGCACACGTC	4000000	na	96.7%	3941856	94.43	good
SRR1062715	3'-normal	na	AGATCGGAAGAGCACACGTC	4000000	na	97.8%	3943327	94.67	good
SRR1062716	3'-normal	na	AGATCGGAAGAGCACACGTC	4000000	na	97.6%	3942235	94.51	good
SRR1062717	3'-normal	na	AGATCGGAAGAGCACACGTC	4000000	na	96.6%	3946394	94.4	good
SRR1062718	3'-normal	na	AGATCGGAAGAGCACACGTC	4000000	na	97.2%	3942074	94.39	good
SRR1062719	3'-normal	na	AGATCGGAAGAGCACACGTC	4000000	na	98.1%	3942941	94.73	good
SRR1062720	3'-normal	na	AGATCGGAAGAGCACACGTC	4000000	na	97.0%	3941030	94.34	good
SRR1062721	3'-normal	na	AGATCGGAAGAGCACACGTC	4000000	na	98.1%	3943650	94.78	good
SRR1062722	3'-normal	na	AGATCGGAAGAGCACACGTC	4000000	na	97.2%	3942652	94.27	good
SRR1062723	3'-normal	na	AGATCGGAAGAGCACACGTC	1636346	na	96.2%	1612300	94.15	good
SRR1062724	3'-normal	na	AGATCGGAAGAGCACACGTC	4000000	na	98.4%	3944896	94.84	good
SRR1062725	3'-normal	na	AGATCGGAAGAGCACACGTC	4000000	na	97.7%	3943553	94.59	good
SRR1062726	3'-normal	na	AGATCGGAAGAGCACACGTC	4000000	na	97.0%	3942227	94.58	good
SRR1062727	3'-normal	na	AGATCGGAAGAGCACACGTC	4000000	na	97.5%	3942866	94.62	good
SRR1062728	3'-normal	na	AGATCGGAAGAGCACACGTC	4000000	na	97.5%	3946634	94.66	good
SRR1062729	3'-normal	na	AGATCGGAAGAGCACACGTC	4000000	na	96.7%	3941499	94.36	good
SRR1062730	3'-normal	na	AGATCGGAAGAGCACACGTC	4000000	na	98.0%	3943803	94.74	good
SRR1062731	3'-normal	na	AGATCGGAAGAGCACACGTC	4000000	na	97.1%	3943483	94.48	good
SRR1062732	3'-normal	na	AGATCGGAAGAGCACACGTC	4000000	na	97.8%	3944129	94.65	good
SRR1062733	3'-normal	na	AGATCGGAAGAGCACACGTC	4000000	na	97.5%	3942746	94.48	good
SRR1062734	3'-normal	na	AGATCGGAAGAGCACACGTC	4000000	na	96.7%	3941691	94.25	good
SRR1062735	3'-normal	na	AGATCGGAAGAGCACACGTC	4000000	na	97.2%	3942409	94.63	good
SRR1062736	3'-normal	na	AGATCGGAAGAGCACACGTC	4000000	na	95.9%	3940679	93.9	good
SRR1062737	3'-normal	na	AGATCGGAAGAGCACACGTC	4000000	na	97.9%	3943846	94.74	good
SRR1062738	3'-normal	na	AGATCGGAAGAGCACACGTC	4000000	na	97.5%	3942419	94.43	good
SRR1062739	3'-normal	na	AGATCGGAAGAGCACACGTC	4000000	na	98.6%	3754810	86.95	good
SRR1062740	3'-normal	na	AGATCGGAAGAGCACACGTC	4000000	na	98.5%	3753144	86.96	good
SRR1062741	3'-normal	na	AGATCGGAAGAGCACACGTC	4000000	na	98.5%	3753390	86.92	good
SRR1062742	3'-normal	na	AGATCGGAAGAGCACACGTC	4000000	na	98.5%	3754341	86.93	good
SRR1062743	3'-normal	na	AGATCGGAAGAGCACACGTC	4000000	na	98.4%	3753975	86.87	good
SRR1062744	3'-normal	na	AGATCGGAAGAGCACACGTC	4000000	na	98.3%	3754674	86.83	good
SRR1062745	3'-normal	na	AGATCGGAAGAGCACACGTC	4000000	na	98.5%	3753386	86.95	good
SRR1062746	3'-normal	na	AGATCGGAAGAGCACACGTC	4000000	na	98.5%	3755334	86.92	good
SRR1062747	3'-normal	na	AGATCGGAAGAGCACACGTC	4000000	na	98.5%	3753941	86.92	good
SRR1062748	3'-normal	na	AGATCGGAAGAGCACACGTC	4000000	na	98.5%	3753866	86.91	good
SRR1062749	3'-normal	na	AGATCGGAAGAGCACACGTC	4000000	na	98.4%	3754189	86.88	good
SRR1062750	3'-normal	na	AGATCGGAAGAGCACACGTC	4000000	na	98.6%	3754538	86.97	good
SRR1062751	3'-normal	na	AGATCGGAAGAGCACACGTC	4000000	na	98.3%	3754384	86.86	good
SRR1062752	3'-normal	na	AGATCGGAAGAGCACACGTC	4000000	na	98.3%	3756169	86.44	good
SRR1062753	3'-normal	na	AGATCGGAAGAGCACACGTC	4000000	na	98.6%	3755120	86.93	good
SRR1062754	3'-normal	na	AGATCGGAAGAGCACACGTC	4000000	na	98.5%	3754552	86.95	good
SRR1062755	3'-normal	na	AGATCGGAAGAGCACACGTC	4000000	na	98.5%	3754285	86.93	good
SRR1062756	3'-normal	na	AGATCGGAAGAGCACACGTC	4000000	na	98.5%	3753948	86.91	good
SRR1062757	3'-normal	na	AGATCGGAAGAGCACACGTC	4000000	na	98.4%	3754362	86.89	good
SRR1062758	3'-normal	na	AGATCGGAAGAGCACACGTC	4000000	na	98.3%	3755114	86.82	good
SRR1062759	3'-normal	na	AGATCGGAAGAGCACACGTC	2763033	na	98.3%	2594962	86.2	good
SRR1062760	3'-normal	na	AGATCGGAAGAGCACACGTC	4000000	na	98.5%	3754055	86.97	good
SRR1062761	3'-normal	na	AGATCGGAAGAGCACACGTC	4000000	na	98.5%	3752140	86.94	good
SRR1062762	3'-normal	na	AGATCGGAAGAGCACACGTC	4000000	na	98.5%	3753083	86.92	good
SRR1062763	3'-normal	na	AGATCGGAAGAGCACACGTC	4000000	na	98.4%	3753004	86.89	good
SRR1062764	3'-normal	na	AGATCGGAAGAGCACACGTC	4000000	na	98.4%	3754494	86.83	good
SRR1062765	3'-normal	na	AGATCGGAAGAGCACACGTC	4000000	na	98.5%	3754177	86.92	good
SRR1062766	3'-normal	na	AGATCGGAAGAGCACACGTC	4000000	na	98.5%	3754546	86.97	good
SRR1062767	3'-normal	na	AGATCGGAAGAGCACACGTC	4000000	na	98.2%	3942076	95.23	good
SRR1062768	3'-normal	na	AGATCGGAAGAGCACACGTC	4000000	na	98.0%	3939869	95.1	good
SRR1062769	3'-normal	na	AGATCGGAAGAGCACACGTC	4000000	na	98.1%	3940939	95.2	good
SRR1062770	3'-normal	na	AGATCGGAAGAGCACACGTC	4000000	na	98.1%	3940434	95.08	good
SRR1062771	3'-normal	na	AGATCGGAAGAGCACACGTC	4000000	na	98.0%	3939392	95.01	good
SRR1062772	3'-normal	na	AGATCGGAAGAGCACACGTC	4000000	na	97.8%	3938705	94.63	good
SRR1062773	3'-normal	na	AGATCGGAAGAGCACACGTC	4000000	na	98.1%	3940733	95.26	good
SRR1062774	3'-normal	na	AGATCGGAAGAGCACACGTC	4000000	na	98.1%	3940895	95.15	good
SRR1062775	3'-normal	na	AGATCGGAAGAGCACACGTC	4000000	na	98.1%	3939639	95.04	good
SRR1062776	3'-normal	na	AGATCGGAAGAGCACACGTC	4000000	na	98.0%	3938785	94.98	good
SRR1062777	3'-normal	na	AGATCGGAAGAGCACACGTC	2256225	na	97.7%	2221241	94.38	good
SRR1062778	3'-normal	na	AGATCGGAAGAGCACACGTC	4000000	na	98.3%	3941288	95.13	good
SRR1062779	3'-normal	na	AGATCGGAAGAGCACACGTC	4000000	na	98.3%	3941386	95.05	good
SRR1062780	3'-normal	na	AGATCGGAAGAGCACACGTC	4000000	na	98.2%	3940525	95	good
SRR1062781	3'-normal	na	AGATCGGAAGAGCACACGTC	4000000	na	98.0%	3940798	95	good
SRR1062782	3'-normal	na	AGATCGGAAGAGCACACGTC	4000000	na	98.2%	3942060	95.23	good
SRR1062783	3'-normal	na	AGATCGGAAGAGCACACGTC	4000000	na	98.3%	3941363	95.1	good
SRR1062784	3'-normal	na	AGATCGGAAGAGCACACGTC	4000000	na	98.2%	3940349	95.03	good
SRR1062785	3'-normal	na	AGATCGGAAGAGCACACGTC	4000000	na	98.1%	3939745	94.97	good
SRR1062786	3'-normal	na	AGATCGGAAGAGCACACGTC	4000000	na	89.4%	3792804	91.06	good
SRR1062787	3'-normal	na	AGATCGGAAGAGCACACGTC	4000000	na	89.5%	3791667	91.07	good
SRR1062788	3'-normal	na	AGATCGGAAGAGCACACGTC	4000000	na	89.5%	3791028	91.04	good
SRR1062789	3'-normal	na	AGATCGGAAGAGCACACGTC	2240950	na	90.3%	2123673	91.16	good
SRR1062790	3'-normal	na	AGATCGGAAGAGCACACGTC	4000000	na	89.4%	3790281	91.07	good
SRR1062791	3'-normal	na	AGATCGGAAGAGCACACGTC	4000000	na	89.9%	3792090	91.1	good
SRR1062792	3'-normal	na	AGATCGGAAGAGCACACGTC	4000000	na	89.4%	3790695	91.07	good
SRR1062793	3'-normal	na	AGATCGGAAGAGCACACGTC	4000000	na	89.4%	3791154	91.07	good
SRR1062794	3'-normal	na	AGATCGGAAGAGCACACGTC	4000000	na	89.9%	3791456	91.1	good
SRR1062795	3'-normal	na	AGATCGGAAGAGCACACGTC	4000000	na	89.4%	3791780	90.97	good
SRR1062796	3'-normal	na	AGATCGGAAGAGCACACGTC	4000000	na	89.5%	3791706	90.95	good
SRR1062797	3'-normal	na	AGATCGGAAGAGCACACGTC	4000000	na	89.9%	3791137	91.1	good
SRR1062798	3'-normal	na	AGATCGGAAGAGCACACGTC	4000000	na	99.1%	3944882	95.06	good
SRR1062799	3'-normal	na	AGATCGGAAGAGCACACGTC	4000000	na	98.7%	3941371	94.91	good
SRR1062800	3'-normal	na	AGATCGGAAGAGCACACGTC	4000000	na	99.0%	3943892	95.04	good
SRR1062801	3'-normal	na	AGATCGGAAGAGCACACGTC	4000000	na	99.0%	3943626	94.94	good
SRR1062802	3'-normal	na	AGATCGGAAGAGCACACGTC	4000000	na	98.9%	3943139	94.94	good
SRR1062803	3'-normal	na	AGATCGGAAGAGCACACGTC	4000000	na	98.8%	3941515	94.81	good
SRR1062804	3'-normal	na	AGATCGGAAGAGCACACGTC	4000000	na	98.6%	3940933	94.91	good
SRR1062805	3'-normal	na	AGATCGGAAGAGCACACGTC	4000000	na	99.0%	3943741	95.04	good
SRR1062806	3'-normal	na	AGATCGGAAGAGCACACGTC	4000000	na	99.0%	3943331	95.03	good
SRR1062807	3'-normal	na	AGATCGGAAGAGCACACGTC	4000000	na	99.0%	3942618	94.95	good
SRR1062808	3'-normal	na	AGATCGGAAGAGCACACGTC	4000000	na	98.9%	3941463	94.98	good
SRR1062809	3'-normal	na	AGATCGGAAGAGCACACGTC	4000000	na	98.9%	3943307	95.03	good
SRR1062810	3'-normal	na	AGATCGGAAGAGCACACGTC	4000000	na	98.7%	3940452	94.92	good
SRR1062811	3'-normal	na	AGATCGGAAGAGCACACGTC	129516	na	98.2%	127460	94.85	good
SRR1062812	3'-normal	na	AGATCGGAAGAGCACACGTC	4000000	na	99.0%	3944003	95.01	good
SRR1062813	3'-normal	na	AGATCGGAAGAGCACACGTC	4000000	na	98.9%	3942558	94.96	good
SRR1062814	3'-normal	na	AGATCGGAAGAGCACACGTC	4000000	na	98.7%	3941922	94.89	good
SRR1062815	3'-normal	na	AGATCGGAAGAGCACACGTC	4000000	na	99.1%	3944915	95.09	good
SRR1062816	3'-normal	na	AGATCGGAAGAGCACACGTC	4000000	na	99.0%	3943943	95.03	good
SRR1062817	3'-normal	na	AGATCGGAAGAGCACACGTC	4000000	na	99.0%	3943417	95.01	good
SRR1062818	3'-normal	na	AGATCGGAAGAGCACACGTC	4000000	na	98.9%	3942568	94.95	good
SRR1138229	3'-normal	na	TGGAATTCTCGGGTGCCAAG	3810887	na	95.6%	3504332	76.42	good
SRR1138230	3'-normal	na	TGGAATTCTCGGGTGCCAAG	10902651	na	97.4%	9091674	65.67	good
SRR1265734	3'-normal	na	TGGAATTCTCGGGTGCCAAG	9361312	na	96.7%	7927641	93.86	good
SRR1265735	3'-normal	na	TGGAATTCTCGGGTGCCAAG	14440902	na	96.9%	10923288	94.11	good
SRR1265736	3'-normal	na	TGGAATTCTCGGGTGCCAAG	33611385	na	94.7%	31655613	92.81	good
SRR1265737	3'-normal	na	TGGAATTCTCGGGTGCCAAG	6465539	na	98.1%	5425497	95.29	good
SRR1265738	3'-normal	na	TGGAATTCTCGGGTGCCAAG	7737658	na	95.8%	6725280	94.72	good
SRR1265739	3'-normal	na	TGGAATTCTCGGGTGCCAAG	14703076	na	98.2%	11073244	95.25	good
SRR1265740	3'-normal	na	TGGAATTCTCGGGTGCCAAG	2505210	na	96.5%	2311503	93.45	good
SRR1265741	3'-normal	na	TGGAATTCTCGGGTGCCAAG	3878253	na	98.1%	3380910	94.47	good
SRR1265742	3'-normal	na	TGGAATTCTCGGGTGCCAAG	12894528	na	98.2%	12641914	93.79	good
SRR1265743	3'-normal	na	TGGAATTCTCGGGTGCCAAG	20763952	na	98.3%	16810213	91.46	good
SRR1265744	3'-normal	na	TGGAATTCTCGGGTGCCAAG	10609107	na	98.4%	9118824	92.1	good
SRR1265745	3'-normal	na	TGGAATTCTCGGGTGCCAAG	4397878	na	98.2%	3238994	91.45	good
SRR1265746	3'-normal	na	TGGAATTCTCGGGTGCCAAG	15662908	na	97.4%	14187726	92.42	good
SRR1265747	3'-normal	na	TGGAATTCTCGGGTGCCAAG	9117592	na	98.0%	8452871	93.26	good
SRR1265748	3'-normal	na	TGGAATTCTCGGGTGCCAAG	8351023	na	97.8%	7736234	93.6	good
SRR1265749	3'-normal	na	TGGAATTCTCGGGTGCCAAG	19145149	na	98.5%	18593610	91.93	good
SRR1265750	3'-normal	na	TGGAATTCTCGGGTGCCAAG	11681603	na	98.3%	9765418	92.59	good
SRR1265751	3'-normal	na	TGGAATTCTCGGGTGCCAAG	5634966	na	98.3%	4821734	93.14	good
SRR1265752	3'-normal	na	TGGAATTCTCGGGTGCCAAG	5979406	na	96.5%	5195574	93.93	good
SRR1265753	3'-normal	na	TGGAATTCTCGGGTGCCAAG	9502246	na	96.7%	8257844	94.49	good
SRR1265754	3'-normal	na	TGGAATTCTCGGGTGCCAAG	2072893	na	92.1%	1609692	95.97	good
SRR1265755	3'-normal	na	TGGAATTCTCGGGTGCCAA	9559974	na	97.7%	8929381	92.46	good
SRR1265756	3'-normal	na	TGGAATTCTCGGGTGCCAAG	15008224	na	97.0%	14358947	92.41	good
SRR1265757	3'-normal	na	TGGAATTCTCGGGTGCCAA	27666784	na	97.5%	26172556	91.85	good
SRR1265758	3'-normal	na	TGGAATTCTCGGGTGCCAAG	18011741	na	95.2%	17066032	90.55	good
SRR1265759	3'-normal	na	TGGAATTCTCGGGTGCCAAG	20562446	na	95.0%	19164957	90.15	good
SRR1265760	3'-normal	na	TGGAATTCTCGGGTGCCAAG	14426153	na	95.4%	13641877	90.63	good
SRR1265761	3'-normal	na	TGGAATTCTCGGGTGCCAAG	11929173	na	96.6%	9639701	94.33	good
SRR1265762	3'-normal	na	TGGAATTCTCGGGTGCCAAG	8190330	na	96.9%	6061474	95.37	good
SRR1265763	3'-normal	na	TGGAATTCTCGGGTGCCAAG	3935984	na	96.7%	2975668	95.58	good
SRR1265764	3'-normal	na	TGGAATTCTCGGGTGCCAAG	49708082	na	95.9%	38824702	95.17	good
SRR1265765	3'-normal	na	TGGAATTCTCGGGTGCCAAG	42136283	na	96.2%	35787881	95.42	good
SRR1265766	3'-normal	na	TGGAATTCTCGGGTGCCAAG	57910917	na	96.5%	40783818	94	good
SRR1371225	3'-normal	na	TGGAATTCTCGGGTGCCAAG	3810887	na	95.6%	3504332	76.42	good
SRR1371226	3'-normal	na	TGGAATTCTCGGGTGCCAAG	13496725	na	98.1%	12202436	76.81	good
SRR1427467	no adapter	na	na	134278309	na	na	121013440	97.87	good
SRR1427468	no adapter	na	na	31419317	na	na	30998616	98.34	good
SRR1427469	no adapter	na	na	32089203	na	na	31465255	98.55	good
SRR1593714	3'-normal	na	TGGAATTCTCGGGTGCCAAG	61482143	na	99.7%	61244149	89.05	good
SRR1593715	3'-normal	na	TGGAATTCTCGGGTGCCAAG	65478347	na	99.7%	65069001	91.21	good
SRR1593716	3'-normal	na	TGGAATTCTCGGGTGCCAAG	66288541	na	99.7%	65568759	88.23	good
SRR1593717	3'-normal	na	TGGAATTCTCGGGTGCCAAG	53878404	na	99.8%	53625216	91.43	good
SRR1732702	no adapter	na	na	13766109	na	na	13766003	68.5	good
SRR1732703	no adapter	na	na	13684345	na	na	13684226	62.55	good
SRR1732704	no adapter	na	na	19319535	na	na	19319399	56.33	good
SRR1732705	no adapter	na	na	10806197	na	na	10806100	60.38	good
SRR1732706	no adapter	na	na	10137926	na	na	10137832	57.22	good
SRR1732707	no adapter	na	na	11175516	na	na	11175486	89.26	good
SRR2057603	3'-normal	na	ATCTCGTATGCCGTCTT	25971396	na	90.3%	5076604	32.25	bad
SRR2057604	3'-normal	na	ATCTCGTATGCCGTCTT	25826711	na	86.9%	6491959	52.52	good
SRR2834933	3'-normal	na	TGGAATTCTCGGGTGCC	12350899	na	87.6%	12321653	93.78	good
SRR2834934	3'-normal	na	TGGAATTCTCGGGTGCC	15081143	na	88.8%	15036491	93.84	good
SRR2834935	3'-normal	na	TGGAATTCTCGGGTGCC	5245513	na	85.0%	5223515	95.96	good
SRR2834936	3'-normal	na	TGGAATTCTCGGGTGCC	8941418	na	86.9%	8910402	96.29	good
SRR2834937	3'-normal	na	TGGAATTCTCGGGTGCC	8907800	na	88.0%	8885848	95.48	good
SRR2834938	3'-normal	na	TGGAATTCTCGGGTGCC	7473593	na	86.0%	7442928	95.58	good
SRR363984	3'-normal	na	TCGTATGCCGTCTTCTGCTT	9584269	na	95.8%	9498303	87.63	good
SRR363985	3'-normal	na	TCGTATGCCGTCTTCTGC	8604155	na	92.9%	8503862	89.99	good
SRR3987430	3'-normal	na	TGGAATTCTCGGGTGCCAAG	10117347	na	99.8%	9988612	94.21	good
SRR3987431	3'-normal	na	TGGAATTCTCGGGTGCCAAG	9818830	na	99.8%	9693075	96.28	good
SRR3987432	3'-normal	na	TGGAATTCTCGGGTGCCAAG	12049949	na	99.7%	11967730	93.37	good
SRR5122166	no adapter	na	na	13147324	na	na	13147320	93.09	good
SRR5122167	no adapter	na	na	19043107	na	na	19043096	93.8	good
SRR578904	3'-normal	na	TCGTATG	23276412	na	97.8%	22806681	89.68	good
SRR578905	5'-anchored&3'-normal	ACTA	TCGTATG	10552292	100.0%	60.9%	6863278	72.91	good
SRR578906	5'-anchored&3'-normal	ACTA	TCGTATG	10915327	100.0%	70.1%	8886504	71.49	good
SRR578907	3'-normal	na	TCGTATG	29102455	na	96.6%	27460431	91.47	good
SRR578908	5'-anchored&3'-normal	TACA	TCGTATG	10508237	100.0%	70.6%	10223440	78.54	good
SRR578909	5'-anchored&3'-normal	TACA	TCGTATGCCGTCT	12104487	100.0%	83.5%	10294583	60.56	good
SRR578910	3'-normal	na	TCGTATG	26624781	na	96.0%	24918819	92.47	good
SRR578911	5'-anchored&3'-normal	ATCC	TCGTATG	11114923	100.0%	71.6%	10793332	84.03	good
SRR578912	5'-anchored&3'-normal	ATCC	TCGTATG	9652084	100.0%	70.3%	9206401	83.12	good
SRR578913	3'-normal	na	TCGTATG	26882577	na	98.4%	26110070	89.33	good
SRR578914	5'-anchored&3'-normal	ACTA	TCGTATG	11865911	100.0%	74.0%	8306789	76.2	good
SRR578915	5'-anchored&3'-normal	ACTA	TCGTATG	12905178	100.0%	83.0%	7171773	78.35	good
SRR578916	3'-normal	na	TCGTATG	28641914	na	98.0%	26934524	92.1	good
SRR578917	5'-anchored&3'-normal	ATCC	TCGTATG	10375120	100.0%	72.8%	9566489	82.58	good
SRR578918	5'-anchored&3'-normal	ATCC	TCGTATG	9576805	100.0%	67.0%	8949459	82.63	good
SRR578919	3'-normal	na	TCGTATG	28782295	na	96.8%	27118806	92.38	good
SRR578920	5'-anchored&3'-normal	TACA	TCGTATGC	12913882	100.0%	39.4%	11990403	85.98	good
SRR578921	5'-anchored&3'-normal	TACA	TCGTATG	10653033	100.0%	76.3%	10362662	78.02	good
SRR578922	3'-normal	na	TCGTATG	25233936	na	98.5%	24786121	94.27	good
SRR578923	3'-normal	na	TCGTATG	24165448	na	98.4%	23859772	88.2	good
SRR5883562	3'-normal	na	TGGAATTCTCGGGTGCCAAG	7450923	na	97.9%	6529812	92.34	good
SRR5883563	3'-normal	na	TGGAATTCTCGGGTGCCA	7986071	na	83.5%	6643708	95.01	good
SRR5883564	3'-normal	na	TGGAATTCTCGGGTGCCAA	11523484	na	94.0%	10765445	86.13	good
SRR5883565	3'-normal	na	TGGAATTCTCGGGTGCC	9049186	na	95.4%	8329774	96.17	good
SRR952244	3'-normal	na	TCGTATGCCGTCTTCTGCT	20450552	na	99.0%	20423711	85.24	good
SRR953087	3'-normal	na	TCGTATGCCGTCTTCTGCT	20450552	na	99.0%	20423758	85.24	good
SRR953522	3'-normal	na	TCGTATGCCGTCTTCTGCTT	17504132	na	99.2%	17470830	72.03	good
SRR953530	3'-normal	na	TCGTATGCCGTCTTCTGCTT	20235715	na	99.2%	20184319	60.8	good
SRR953531	3'-normal	na	TCGTATGCCGTCTTCTGCTT	20753650	na	99.2%	20611179	62.48	good
SRR953532	3'-normal	na	TCGTATGCCGTCTTCTGCTT	20568988	na	99.3%	20348448	77.73	good
SRR953567	3'-normal	na	TCGTATGCCGTCTTCTGCTT	20893594	na	99.3%	20774266	47.41	bad
SRR953568	3'-normal	na	TCGTATGCCGTCTTCTGCTT	11739974	na	99.3%	11661837	72.58	good
SRR953569	3'-normal	na	TCGTATGCCGTCTTCTGCTT	12823319	na	99.3%	12692644	85.55	good
SRR953573	3'-normal	na	CTGTAGGCACCAT	4928631	na	73.5%	4477863	73.83	good
SRR953574	3'-normal	na	CTGTAGGCACCAT	13680619	na	95.1%	12602845	92.17	good
SRR953575	3'-normal	na	CTGTAGGCACCAT	10270596	na	98.2%	9763466	94.68	good
SRR953576	3'-normal	na	CTGTAGG	3196331	na	65.5%	3004065	60.39	good
SRR953577	3'-normal	na	CTGTAGGCACCAT	8158340	na	78.3%	7838529	70.71	good
SRR997328	3'-normal	na	TGGAATTCTCGGGTGCC	27521526	na	97.0%	24772300	95.19	good
SRR997329	3'-normal	na	TGGAATTCTCGGGTGCC	36432673	na	95.1%	31881979	94.79	good
SRR997330	3'-normal	na	TGGAATTCTCGGGTGCC	23563543	na	98.3%	22790635	95.83	good
SRR997331	3'-normal	na	TGGAATTCTCGGGTGC	18038963	na	98.9%	16955232	95.6	good
SRR997332	3'-normal	na	TGGAATTCTCGGGTGCC	37111445	na	86.0%	34827678	94.89	good
SRR997333	3'-normal	na	TGGAATTCTCGGGTGCC	37501101	na	93.0%	35333803	94.37	good
SRR997334	3'-normal	na	TGGAATTCTCGGGTGCC	31315514	na	97.8%	30535961	94.71	good
SRR997335	3'-normal	na	TGGAATTCTCGGGTGCC	28509798	na	97.8%	27292778	94.57	good
