# Supplementary material for: High-Throughput Identification of Adapters in Single-Read Sequencing Data
Source: Biomolecules. 2020 Jun 8;10(6):878. doi: 10.3390/biom10060878 (PMC7356586; doi:10.3390/biom10060878)
Supplement: Supplementary file 1 [file biomolecules-10-00878-s001.zip › supplementary layout/Additional file 6 copy.csv]

filename	adapter_type	5prime-adapter	3prime-adapter	#raw_reads	%reads_5prime-adapter	%reads_3prime-adapter	#reads_after_trimming	mapping-%	status
SRR530894	3prime	na	CGCCTTGGCCGT	28778282	na	61.3%	19519039	67.62	good
SRR530888	3prime	na	CGCCTTGGCCGT	6115989	na	55.7%	4920445	53.7	good
SRR530889	3prime	na	CGCCTTGGCCGTA	16680014	na	65.3%	12069474	74.88	good
SRR530886	3prime	na	CGCCTTGGCCGT	10468279	na	61.1%	8522719	64.13	good
SRR530887	3prime	na	CGCCTTGGCCGT	11099289	na	51.3%	8337372	55.06	good
SRR530884	3prime	na	CGCCTTGGCCGT	10393311	na	64.8%	8076505	69.89	good
SRR530885	3prime	na	CGCCTTGGCCGTA	60253281	na	34.1%	23191014	62.65	good
SRR530891	3prime	na	CGCCTTGGCCGT	14143424	na	70.7%	10378939	76.33	good
SRR530890	3prime	na	CGCCTTGGCCGT	12582955	na	70.9%	8476397	73.72	good
SRR530893	3prime	na	CGCCTTGGCCGTA	11638495	na	66.2%	7692614	70.07	good
SRR530892	3prime	na	CGCCTTGGCCGTA	19452487	na	73.4%	10638419	73.77	good
