# Supplementary material for: High-Throughput Identification of Adapters in Single-Read Sequencing Data
Source: Biomolecules. 2020 Jun 8;10(6):878. doi: 10.3390/biom10060878 (PMC7356586; doi:10.3390/biom10060878)
Supplement: Supplementary file 1 [file biomolecules-10-00878-s001.zip › supplementary layout/Additional file 7 copy.csv]

filename	adapter_type	5prime-adapter	3prime-adapter	#raw_reads	%reads_5prime-adapter	%reads_3prime-adapter	#reads_after_trimming	mapping-%	status
SRR3225660	both	ATTGATGGTGCCTACAG	CCCGATCGTCGGACTGTAG	5268351	98.1%	99.0%	na	na	na
SRR3225662	both	ATTGATGGTGCCTACAG	TAAGATCGTCGGACTGTAG	5700235	98.4%	99.3%	na	na	na
SRR3225659	both	ATTGATGGTGCCTACAG	CTTGATCGTCGGACTGTAG	6480528	98.2%	99.3%	na	na	na
SRR3225661	both	ATTGATGGTGCCTACAG	TCTGATCGTCGGACTGTAG	7398229	98.2%	99.4%	na	na	na
SRR3225658	both	ATTGATGGTGCCTACAG	TTCGATCGTCGGACTGTAG	7505870	98.2%	99.3%	na	na	na
SRR3225657	both	ATTGATGGTGCCTACAG	AGTGATCGTCGGACTGTAG	8367147	98.1%	99.3%	na	na	na
