# Supplementary material for: High-Throughput Identification of Adapters in Single-Read Sequencing Data
Source: Biomolecules. 2020 Jun 8;10(6):878. doi: 10.3390/biom10060878 (PMC7356586; doi:10.3390/biom10060878)
Supplement: Supplementary file 1 [file biomolecules-10-00878-s001.zip › supplementary layout/Additional file 8 copy.csv]

filename	adapter_type	5prime-adapter	3prime-adapter	#raw_reads	%reads_5prime-adapter	%reads_3prime-adapter	#reads_after_trimming	mapping-%	status
SRR1873560	both	ATCGTAGGCACCTGAAA	CTGTAGGCACCATCAAT	129	99.2%	90.2%	87	60.92	good
SRR1873569	both	ATCGTAGGCACCTGAAA	CTGTAGGCACCATCAAT	711	100.0%	97.7%	704	90.77	good
SRR1873562	both	ATCGTAGGCACCTGAAA	CTGTAGGCACCATCAAT	1109	99.9%	94.4%	1068	87.08	good
SRR1873570	both	ATCGTAGGCACCTGAAA	CTGTAGGCACCATCAAT	1527	100.0%	97.6%	1333	90.25	good
SRR1873571	both	ATCGTAGGCACCTGAAA	CTGTAGGCACCATCAAT	2108	99.9%	97.4%	2038	88.52	good
SRR1873564	both	ATCGTAGGCACCTGAAA	CTGTAGGCACCATCAAT	2248	100.0%	95.2%	2116	89.46	good
SRR1873563	both	ATCGTAGGCACCTGAAA	CTGTAGGCACCATCAAT	3060	100.0%	95.1%	2918	90.64	good
SRR1873567	both	ATCGTAGGCACCTGAAA	CTGTAGGCACCATCAAT	3135	100.0%	95.2%	3051	89.48	good
SRR1873568	both	ATCGTAGGCACCTGAAA	CTGTAGGCACCATCAAT	3563	100.0%	96.5%	3322	89.43	good
SRR1873565	both	ATCGTAGGCACCTGAAA	CTGTAGGCACCATCAAT	6498	99.9%	95.7%	6400	87.58	good
SRR1873566	both	ATCGTAGGCACCTGAAA	CTGTAGGCACCATCAAT	12620	100.0%	95.8%	11738	90.59	good
SRR1873561	both	ATCGTAGGCACCTGAAA	CTGTAGGCACCATCAAT	14183	100.0%	96.4%	13794	76.48	good
