# Supplementary material for: High-Throughput Identification of Adapters in Single-Read Sequencing Data
Source: Biomolecules. 2020 Jun 8;10(6):878. doi: 10.3390/biom10060878 (PMC7356586; doi:10.3390/biom10060878)
Supplement: Supplementary file 1 [file biomolecules-10-00878-s001.zip › supplementary layout/Additional file 9 copy.csv]

filename	Basic Statistics	Per base sequence quality	Per sequence quality scores	Per base sequence content	Per sequence GC content	Per base N content	Sequence Length Distribution	Sequence Duplication Levels	Overrepresented sequences	Adapter Content
SRR3225657_trimmed.fastq	PASS	WARN	WARN	FAIL	WARN	PASS	WARN	FAIL	FAIL	PASS
SRR3225658_trimmed.fastq	PASS	WARN	WARN	FAIL	WARN	PASS	WARN	FAIL	FAIL	PASS
SRR3225659_trimmed.fastq	PASS	WARN	WARN	FAIL	PASS	PASS	WARN	FAIL	FAIL	PASS
SRR3225660_trimmed.fastq	PASS	WARN	WARN	FAIL	PASS	PASS	WARN	FAIL	FAIL	PASS
SRR3225661_trimmed.fastq	PASS	WARN	WARN	FAIL	WARN	PASS	WARN	FAIL	FAIL	PASS
SRR3225662_trimmed.fastq	PASS	WARN	WARN	FAIL	WARN	PASS	WARN	FAIL	FAIL	PASS
